# Supplementary material for: Variability in radiocesium activity concentration in growing hardwood shoots in Fukushima, Japan
Source: PLoS One. 2023 Dec 8;18(12):e0293166. doi: 10.1371/journal.pone.0293166 (PMC10707650; doi:10.1371/journal.pone.0293166)
Supplement: S1 Table — The significant digits of the measurements are three. (CSV) [file pone.0293166.s001.csv]

No_3_years	No_site	ID_site_text	ID_site_text_abbr	Species	Origin	No_individual	Year_coppicng	Year_planted	Year_regeneration	Landuse	ID_current_year_branch	Date_sampling	Semiconductor_detector	Flag_detection	Date_measured	Sample_weight (g)	Live_time (s)	Cs-137_activ_conc (Bq/kg)	Cs-137_activ_conc_error (Bq/kg)	Cs-137_activ_conc_DL (Bq/kg)	Data_analyzed	Reference_date	Cs-137_activ_conc_decay_corrected_1_Dec_2016 (Bq/kg)
1	9	Kitasaku_2011_upper	KTS11U	Quercus serrata	sprout	1	2011		2011	forest	M16-B081	20/12/2016	NaI	Detected	23/12/2016 11:36:00	8.88	7200	3.36E+02	1.32E+01	3.97E+01	yes	01/12/2016	3.36E+02
2	9	Kitasaku_2011_upper	KTS11U	Quercus serrata	sprout	2	2011		2011	forest	M16-B082	20/12/2016	NaI	Detected	23/12/2016 13:36:00	7.43	7200	1.00E+03	3.04E+01	9.12E+01	yes	01/12/2016	1.00E+03
3	9	Kitasaku_2011_upper	KTS11U	Quercus serrata	sprout	3	2011		2011	forest	M16-B083	20/12/2016	NaI	Detected	23/12/2016 15:36:00	8.2	7200	1.06E+03	3.13E+01	9.40E+01	yes	01/12/2016	1.06E+03
4	9	Kitasaku_2011_upper	KTS11U	Quercus serrata	sprout	4	2011		2011	forest	M16-B084	18/01/2017	NaI	Detected	23/12/2016 17:37:00	7.89	7200	2.77E+02	1.22E+01	3.66E+01	yes	01/12/2016	2.77E+02
5	9	Kitasaku_2011_upper	KTS11U	Quercus serrata	sprout	5	2011		2011	forest	M16-B085	20/12/2016	NaI	Detected	20/02/2017 18:59:00	7.97	1800	2.83E+02	2.00E+01	6.00E+01	yes	01/12/2016	2.84E+02
6	9	Kitasaku_2011_upper	KTS11U	Cerasus jamasakura	sprout	1	2011		2011	forest	M16-B181	18/01/2017	NaI	Detected	20/02/2017 16:28:00	6.7	1800	8.14E+01	1.49E+01	4.48E+01	yes	01/12/2016	8.18E+01
7	9	Kitasaku_2011_upper	KTS11U	Cerasus jamasakura	sprout	2	2011		2011	forest	M16-B182	18/01/2017	NaI	Detected	20/02/2017 16:58:00	6.74	1800	3.06E+02	2.33E+01	7.00E+01	yes	01/12/2016	3.08E+02
8	9	Kitasaku_2011_upper	KTS11U	Cerasus jamasakura	sprout	3	2011		2011	forest	M16-B183	18/01/2017	NaI	Detected	20/02/2017 17:28:00	7.4	1800	4.95E+02	2.95E+01	8.85E+01	yes	01/12/2016	4.98E+02
9	9	Kitasaku_2011_upper	KTS11U	Cerasus jamasakura	sprout	4	2011		2011	forest	M16-B184	18/01/2017	NaI	Detected	20/02/2017 17:58:00	6.85	1800	1.16E+02	1.58E+01	4.74E+01	yes	01/12/2016	1.17E+02
10	9	Kitasaku_2011_upper	KTS11U	Cerasus jamasakura	sprout	5	2011		2011	forest	M16-B185	18/01/2017	NaI	Detected	20/02/2017 18:29:00	6.85	1800	1.19E+02	1.76E+01	5.27E+01	yes	01/12/2016	1.20E+02
11	9	Kitasaku_2011_upper	KTS11U	Castanea crenata	sprout	1	2011		2011	forest	M16-B186	18/01/2017	NaI	Detected	14/03/2017 07:48:00	7.22	1800	2.90E+02	2.37E+01	7.11E+01	yes	01/12/2016	2.92E+02
12	9	Kitasaku_2011_upper	KTS11U	Castanea crenata	sprout	2	2011		2011	forest	M16-B187	18/01/2017	NaI	Detected	14/03/2017 08:19:00	7.44	1800	4.50E+02	2.76E+01	8.27E+01	yes	01/12/2016	4.53E+02
13	9	Kitasaku_2011_upper	KTS11U	Castanea crenata	sprout	3	2011		2011	forest	M16-B188	18/01/2017	NaI	Detected	14/03/2017 08:49:00	8.53	1800	3.01E+02	2.11E+01	6.34E+01	yes	01/12/2016	3.03E+02
14	9	Kitasaku_2011_upper	KTS11U	Castanea crenata	sprout	4	2011		2011	forest	M16-B189	18/01/2017	NaI	Detected	14/03/2017 09:19:00	9.14	1800	4.13E+02	2.32E+01	6.95E+01	yes	01/12/2016	4.16E+02
15	9	Kitasaku_2011_upper	KTS11U	Castanea crenata	sprout	5	2011		2011	forest	M16-B190	18/01/2017	NaI	Detected	14/03/2017 09:49:00	8.94	1800	4.20E+02	2.41E+01	7.22E+01	yes	01/12/2016	4.23E+02
16	9	Kitasaku_2011_upper	KTS11U	Quercus acutissima	sprout	1	2011		2011	forest	M16-B161	18/01/2017	NaI	Detected	19/02/2017 17:49:00	8.57	3600	3.27E+02	1.61E+01	4.83E+01	yes	01/12/2016	3.29E+02
17	9	Kitasaku_2011_upper	KTS11U	Quercus acutissima	sprout	2	2011		2011	forest	M16-B162	18/01/2017	NaI	Detected	19/02/2017 18:50:00	5.87	3600	4.95E+02	2.33E+01	7.00E+01	yes	01/12/2016	4.98E+02
18	9	Kitasaku_2011_upper	KTS11U	Quercus acutissima	sprout	3	2011		2011	forest	M16-B163	18/01/2017	NaI	Detected	19/02/2017 19:50:00	7.59	3600	1.49E+02	1.22E+01	3.65E+01	yes	01/12/2016	1.50E+02
19	9	Kitasaku_2011_upper	KTS11U	Quercus acutissima	sprout	4	2011		2011	forest	M16-B164	18/01/2017	NaI	Detected	19/02/2017 20:50:00	7.53	3600	1.37E+02	1.28E+01	3.85E+01	yes	01/12/2016	1.38E+02
20	9	Kitasaku_2011_upper	KTS11U	Quercus acutissima	sprout	5	2011		2011	forest	M16-B165	18/01/2017	NaI	Detected	19/02/2017 21:50:00	6.07	3600	1.34E+02	1.38E+01	4.13E+01	yes	01/12/2016	1.35E+02
21	9	Kitasaku_2012_upper	KTS12U	Quercus serrata	plantation	1		2012	2012	forest	M16-B176	18/01/2017	NaI	Detected	20/02/2017 08:54:00	7.7	3600	1.17E+02	1.15E+01	3.46E+01	yes	01/12/2016	1.18E+02
22	9	Kitasaku_2012_upper	KTS12U	Quercus serrata	plantation	2		2012	2012	forest	M16-B177	18/01/2017	NaI	Detected	20/02/2017 09:55:00	6.53	3600	1.23E+02	1.57E+01	4.70E+01	yes	01/12/2016	1.24E+02
23	9	Kitasaku_2012_upper	KTS12U	Quercus serrata	plantation	3		2012	2012	forest	M16-B178	18/01/2017	NaI	Detected	20/02/2017 10:55:00	7	3600	8.64E+02	3.16E+01	9.49E+01	yes	01/12/2016	8.68E+02
24	9	Kitasaku_2012_upper	KTS12U	Quercus serrata	plantation	4		2012	2012	forest	M16-B179	18/01/2017	NaI	Detected	20/02/2017 11:55:00	6.42	3600	1.65E+02	1.84E+01	5.51E+01	yes	01/12/2016	1.66E+02
25	9	Kitasaku_2012_upper	KTS12U	Quercus serrata	plantation	5		2012	2012	forest	M16-B180	18/01/2017	NaI	Detected	20/02/2017 12:55:00	8.17	3600	1.90E+02	1.41E+01	4.22E+01	yes	01/12/2016	1.91E+02
26	9	Kitasaku_2012_upper	KTS12U	Castanea crenata	plantation	1		2012	2011	forest	M16-B171	18/01/2017	NaI	Detected	20/02/2017 03:53:00	7.33	3600	6.29E+01	1.05E+01	3.16E+01	yes	01/12/2016	6.32E+01
27	9	Kitasaku_2012_upper	KTS12U	Castanea crenata	plantation	2		2012	2011	forest	M16-B172	18/01/2017	NaI	Detected	20/02/2017 04:53:00	7.97	3600	1.52E+02	1.33E+01	3.98E+01	yes	01/12/2016	1.53E+02
28	9	Kitasaku_2012_upper	KTS12U	Castanea crenata	plantation	3		2012	2011	forest	M16-B173	18/01/2017	NaI	Detected	20/02/2017 05:53:00	8.44	3600	2.25E+02	1.35E+01	4.05E+01	yes	01/12/2016	2.26E+02
29	9	Kitasaku_2012_upper	KTS12U	Castanea crenata	plantation	4		2012	2011	forest	M16-B174	18/01/2017	NaI	Detected	20/02/2017 06:53:00	8.41	3600	1.28E+02	1.31E+01	3.94E+01	yes	01/12/2016	1.29E+02
30	9	Kitasaku_2012_upper	KTS12U	Castanea crenata	plantation	5		2012	2011	forest	M16-B175	18/01/2017	NaI	Detected	20/02/2017 07:53:00	8.62	3600	1.36E+02	1.18E+01	3.54E+01	yes	01/12/2016	1.37E+02
31	9	Kitasaku_2012_upper	KTS12U	Quercus acutissima	plantation	1		2012	2011	forest	M16-B191	18/01/2017	NaI	Detected	22/03/2017 09:35:00	8.95	3600	5.19E+01	8.00E+00	2.40E+01	yes	01/12/2016	5.23E+01
32	9	Kitasaku_2012_upper	KTS12U	Quercus acutissima	plantation	2		2012	2011	forest	M16-B192	18/01/2017	NaI	Detected	22/03/2017 10:36:00	6.32	3600	7.66E+01	1.40E+01	4.20E+01	yes	01/12/2016	7.71E+01
33	9	Kitasaku_2011_upper	KTS11U	Zelkova serrata	sprout	1	2011		2011	forest	M16-B193	18/01/2017	NaI	Detected	22/03/2017 11:36:00	6.91	3600	6.33E+01	1.35E+01	4.06E+01	yes	01/12/2016	6.37E+01
34	9	Kitasaku_2011_upper	KTS11U	Zelkova serrata	sprout	2	2011		2011	forest	M16-B194	18/01/2017	NaI	Detected	22/03/2017 12:36:00	8	3600	5.93E+01	1.19E+01	3.56E+01	yes	01/12/2016	5.97E+01
35	9	Kitasaku_2011_upper	KTS11U	Zelkova serrata	sprout	3	2011		2011	forest	M16-B195	18/01/2017	NaI	Detected	22/03/2017 13:36:00	5.39	3600	2.65E+02	2.08E+01	6.23E+01	yes	01/12/2016	2.67E+02
36	10	Kitasaku_2011_lower	KTS11L	Quercus serrata	sprout	1	2011		2011	forest	M16-B086	01/12/2016	Ge	Detected	30/01/2019 10:03:00	8.45	11277	7.05E+01	5.99E+00	1.16E+01	yes	01/12/2016	7.41E+01
37	10	Kitasaku_2011_lower	KTS11L	Quercus serrata	sprout	2	2011		2011	forest	M16-B087	20/12/2016	NaI	Detected	23/12/2016 23:38:00	8.34	7200	1.31E+02	8.30E+00	2.49E+01	yes	01/12/2016	1.31E+02
38	10	Kitasaku_2011_lower	KTS11L	Quercus serrata	sprout	3	2011		2011	forest	M16-B088	20/12/2016	NaI	Detected	24/12/2016 01:38:00	8.4	7200	2.85E+02	1.22E+01	3.67E+01	yes	01/12/2016	2.85E+02
39	10	Kitasaku_2011_lower	KTS11L	Quercus serrata	sprout	4	2011		2011	forest	M16-B089	20/12/2016	NaI	Detected	24/12/2016 03:38:00	7.95	7200	4.08E+02	1.55E+01	4.64E+01	yes	01/12/2016	4.09E+02
40	10	Kitasaku_2011_lower	KTS11L	Quercus serrata	sprout	5	2011		2011	forest	M16-B090	20/12/2016	Ge	Detected	30/01/2019 10:25:00	7.98	81874	3.33E+01	1.97E+00	4.11E+00	yes	01/12/2016	3.50E+01
41	10	Kitasaku_2012_lower	KTS12L	Quercus serrata	plantation	1		2012	2012	forest	M16-B166	18/01/2017	NaI	Detected	19/02/2017 22:51:00	7.82	3600	2.49E+02	1.59E+01	4.78E+01	yes	01/12/2016	2.50E+02
42	10	Kitasaku_2012_lower	KTS12L	Quercus serrata	plantation	2		2012	2012	forest	M16-B167	18/01/2017	NaI	Detected	19/02/2017 23:51:00	8.71	3600	1.91E+02	1.33E+01	3.99E+01	yes	01/12/2016	1.92E+02
43	10	Kitasaku_2012_lower	KTS12L	Quercus serrata	plantation	3		2012	2012	forest	M16-B168	18/01/2017	NaI	Detected	20/02/2017 00:52:00	8.38	3600	1.66E+02	1.24E+01	3.72E+01	yes	01/12/2016	1.67E+02
44	10	Kitasaku_2012_lower	KTS12L	Quercus serrata	plantation	4		2012	2012	forest	M16-B169	18/01/2017	NaI	Detected	20/02/2017 01:52:00	7.34	3600	4.33E+02	2.10E+01	6.30E+01	yes	01/12/2016	4.35E+02
45	10	Kitasaku_2012_lower	KTS12L	Quercus serrata	plantation	5		2012	2012	forest	M16-B170	18/01/2017	NaI	Detected	20/02/2017 02:52:00	5.62	3600	1.19E+02	1.34E+01	4.03E+01	yes	01/12/2016	1.20E+02
46	59	Nakasaku_2016	NAK16	Cerasus jamasakura	plantation	1		2016	2016	former field	M16-B201	18/01/2017	Ge	N.D.	14/07/2021 11:25:00	2.76	86400	<DL		1.03E+01		01/12/2016	<DL
47	59	Nakasaku_2016	NAK16	Cerasus jamasakura	plantation	2		2016	2016	former field	M16-B202	18/01/2017	Ge	N.D.	07/02/2018 10:05:00	3.65	85047.1	<DL		8.63E+00		01/12/2016	<DL
48	59	Nakasaku_2016	NAK16	Cerasus jamasakura	plantation	3		2016	2016	former field	M16-B203	18/01/2017	Ge	Detected	07/02/2018 10:21:00	1.53	86400	1.77E+01	5.30E+00	1.58E+01	yes	01/12/2016	1.82E+01
49	59	Nakasaku_2016	NAK16	Cerasus jamasakura	plantation	4		2016	2016	former field	M16-B204	18/01/2017	Ge	N.D.	06/02/2018 10:01:00	5.54	86400	<DL		6.18E+00		01/12/2016	<DL
50	59	Nakasaku_2016	NAK16	Cerasus jamasakura	plantation	5		2016	2016	former field	M16-B205	18/01/2017	Ge	N.D.	07/02/2018 14:51:00	0.79	86400	<DL		3.10E+01		01/12/2016	<DL
51	45	Tokorokubo_2015_1	TOK151	Quercus serrata	sprout	1	2015		2015	forest	M16-BN16	08/03/2017	Ge	Detected	04/02/2019 10:29:00	7.68	14862.4	5.45E+01	5.20E+00	1.14E+01	yes	01/12/2016	5.73E+01
52	45	Tokorokubo_2015_1	TOK151	Quercus serrata	sprout	2	2015		2015	forest	M16-BN17	08/03/2017	NaI	Detected	15/07/2017 18:17:00	8.57	28799	6.70E+01	3.80E+00	1.14E+01	yes	01/12/2016	6.80E+01
53	45	Tokorokubo_2015_1	TOK151	Quercus serrata	sprout	3	2015		2015	forest	M16-BN18	08/03/2017	NaI	Detected	17/06/2017 15:20:00	7.74	7200	2.72E+02	1.23E+01	3.68E+01	yes	01/12/2016	2.75E+02
54	45	Tokorokubo_2015_1	TOK151	Quercus serrata	sprout	4	2015		2015	forest	M16-BN19	08/03/2017	NaI	Detected	16/07/2017 02:18:00	7.17	28799	1.14E+02	5.25E+00	1.58E+01	yes	01/12/2016	1.16E+02
55	45	Tokorokubo_2015_1	TOK151	Quercus serrata	sprout	5	2015		2015	forest	M16-BN20	08/03/2017	NaI	Detected	17/06/2017 19:20:00	7.97	7200	2.77E+02	1.24E+01	3.72E+01	yes	01/12/2016	2.80E+02
56	45	Tokorokubo_2015_1	TOK151	Cerasus jamasakura	sprout	1	2015		2015	forest	M16-B416	08/03/2017	NaI	Detected	29/10/2021 17:39:00	4.92	172795	1.88E+01	2.18E+00	6.54E+00	yes	01/12/2016	2.10E+01
57	45	Tokorokubo_2015_1	TOK151	Cerasus jamasakura	sprout	2	2015		2015	forest	M16-B417	08/03/2017	NaI	Detected	16/11/2021 17:41:00	6.49	172795	6.40E+00	1.66E+00	4.98E+00	yes	01/12/2016	7.17E+00
58	45	Tokorokubo_2015_1	TOK151	Cerasus jamasakura	sprout	3	2015		2015	forest	M16-B418	08/03/2017	NaI	Detected	06/09/2017 20:59:00	6.61	4800	9.12E+01	1.22E+01	3.66E+01	yes	01/12/2016	9.28E+01
59	45	Tokorokubo_2015_1	TOK151	Cerasus jamasakura	sprout	4	2015		2015	forest	M16-B419	08/03/2017	NaI	Detected	27/12/2021 00:21:00	5.78	86399	2.95E+01	6.01E+00	1.80E+01	yes	01/12/2016	3.31E+01
60	45	Tokorokubo_2015_1	TOK151	Cerasus jamasakura	sprout	5	2015		2015	forest	M16-B420	08/03/2017	NaI	N.D.	31/10/2021 17:39:00	5.91	172795	<DL		4.11E+00		01/12/2016	<DL
61	45	Tokorokubo_2015_1	TOK151	Castanea crenata	sprout	1	2015		2015	forest	M16-B421	08/03/2017	NaI	Detected	07/09/2017 01:01:00	8.66	4800	4.97E+01	9.44E+00	2.83E+01	yes	01/12/2016	5.06E+01
62	45	Tokorokubo_2015_1	TOK151	Castanea crenata	sprout	2	2015		2015	forest	M16-B422	08/03/2017	NaI	Detected	07/09/2017 02:21:00	8.14	4800	9.14E+01	1.02E+01	3.05E+01	yes	01/12/2016	9.30E+01
63	45	Tokorokubo_2015_1	TOK151	Castanea crenata	sprout	3	2015		2015	forest	M16-B423	08/03/2017	NaI	Detected	07/09/2017 03:41:00	8.18	4800	8.55E+01	9.87E+00	2.96E+01	yes	01/12/2016	8.70E+01
64	45	Tokorokubo_2015_1	TOK151	Castanea crenata	sprout	4	2015		2015	forest	M16-B424	08/03/2017	NaI	Detected	07/09/2017 05:01:00	7.51	4800	3.41E+01	6.73E+00	2.02E+01	yes	01/12/2016	3.47E+01
65	45	Tokorokubo_2015_1	TOK151	Castanea crenata	sprout	5	2015		2015	forest	M16-B425	08/03/2017	NaI	Detected	07/09/2017 06:22:00	7.94	4800	5.74E+01	8.44E+00	2.53E+01	yes	01/12/2016	5.84E+01
66	45	Tokorokubo_2015_1	TOK151	Quercus acutissima	sprout	1	2015		2015	forest	M16-B426	08/03/2017	NaI	Detected	07/09/2017 07:42:00	7.15	4800	3.15E+01	8.73E+00	2.62E+01	yes	01/12/2016	3.21E+01
67	45	Tokorokubo_2015_1	TOK151	Quercus acutissima	sprout	2	2015		2015	forest	M16-B427	08/03/2017	NaI	Detected	07/09/2017 09:03:00	7.15	4800	1.25E+02	1.12E+01	3.37E+01	yes	01/12/2016	1.27E+02
68	45	Tokorokubo_2015_1	TOK151	Quercus acutissima	sprout	3	2015		2015	forest	M16-B428	08/03/2017	NaI	Detected	07/09/2017 10:23:00	8.27	4800	6.58E+01	9.65E+00	2.90E+01	yes	01/12/2016	6.70E+01
69	45	Tokorokubo_2015_1	TOK151	Quercus acutissima	sprout	4	2015		2015	forest	M16-B429	08/03/2017	NaI	Detected	02/11/2021 17:39:00	7.73	172795	1.10E+01	1.51E+00	4.53E+00	yes	01/12/2016	1.23E+01
70	45	Tokorokubo_2015_1	TOK151	Quercus acutissima	sprout	5	2015		2015	forest	M16-B430	08/03/2017	NaI	Detected	07/09/2017 13:03:00	7.8	4800	8.37E+01	9.10E+00	2.73E+01	yes	01/12/2016	8.52E+01
71	55	Tokorokubo_2015_2	TOK152	Quercus serrata	sprout	1	2015		2015	forest	M16-B311	08/03/2017	NaI	Detected	23/03/2017 10:44:00	7.64	3600	1.15E+02	1.33E+01	3.98E+01	yes	01/12/2016	1.16E+02
72	55	Tokorokubo_2015_2	TOK152	Quercus serrata	sprout	2	2015		2015	forest	M16-B312	08/03/2017	NaI	Detected	23/03/2017 11:44:00	6.97	3600	3.26E+02	1.78E+01	5.33E+01	yes	01/12/2016	3.28E+02
73	55	Tokorokubo_2015_2	TOK152	Quercus serrata	sprout	3	2015		2015	forest	M16-B313	08/03/2017	NaI	Detected	23/03/2017 12:44:00	7.64	3600	1.59E+02	1.29E+01	3.88E+01	yes	01/12/2016	1.60E+02
74	55	Tokorokubo_2015_2	TOK152	Quercus serrata	sprout	4	2015		2015	forest	M16-B314	08/03/2017	NaI	Detected	23/03/2017 13:45:00	7.98	3600	2.24E+02	1.35E+01	4.05E+01	yes	01/12/2016	2.26E+02
75	55	Tokorokubo_2015_2	TOK152	Quercus serrata	sprout	5	2015		2015	forest	M16-B315	08/03/2017	NaI	Detected	23/03/2017 14:45:00	7.61	3600	1.50E+02	1.51E+01	4.52E+01	yes	01/12/2016	1.51E+02
76	55	Tokorokubo_2015_2	TOK152	Cerasus jamasakura	sprout	1	2015		2015	forest	M16-B401	08/03/2017	NaI	Detected	05/09/2017 22:14:00	7.04	4800	6.12E+01	1.06E+01	3.17E+01	yes	01/12/2016	6.23E+01
77	55	Tokorokubo_2015_2	TOK152	Cerasus jamasakura	sprout	2	2015		2015	forest	M16-B402	08/03/2017	NaI	Detected	05/09/2017 23:34:00	6.36	4800	1.78E+02	1.37E+01	4.11E+01	yes	01/12/2016	1.81E+02
78	55	Tokorokubo_2015_2	TOK152	Cerasus jamasakura	sprout	3	2015		2015	forest	M16-B403	08/03/2017	NaI	Detected	06/09/2017 00:54:00	7.18	4800	1.67E+02	1.38E+01	4.14E+01	yes	01/12/2016	1.70E+02
79	55	Tokorokubo_2015_2	TOK152	Cerasus jamasakura	sprout	4	2015		2015	forest	M16-B404	08/03/2017	NaI	Detected	06/09/2017 02:15:00	7.14	4800	2.42E+02	1.37E+01	4.12E+01	yes	01/12/2016	2.46E+02
80	55	Tokorokubo_2015_2	TOK152	Cerasus jamasakura	sprout	5	2015		2015	forest	M16-B405	08/03/2017	NaI	Detected	06/09/2017 03:35:00	6.59	4800	7.21E+01	1.25E+01	3.75E+01	yes	01/12/2016	7.34E+01
81	55	Tokorokubo_2015_2	TOK152	Cerasus jamasakura	plantation	1	2015		2015	forest	M16-B316	08/03/2017	NaI	Detected	23/03/2017 15:46:00	5.02	3600	1.69E+02	2.07E+01	6.20E+01	yes	01/12/2016	1.70E+02
82	55	Tokorokubo_2015_2	TOK152	Cerasus jamasakura	plantation	2	2015		2015	forest	M16-B317	08/03/2017	NaI	Detected	23/03/2017 16:46:00	4.87	3600	2.01E+02	1.99E+01	5.97E+01	yes	01/12/2016	2.02E+02
83	55	Tokorokubo_2015_2	TOK152	Cerasus jamasakura	plantation	3	2015		2015	forest	M16-B318	08/03/2017	NaI	Detected	23/03/2017 17:46:00	4.89	3600	3.27E+02	2.34E+01	7.03E+01	yes	01/12/2016	3.29E+02
84	55	Tokorokubo_2015_2	TOK152	Cerasus jamasakura	plantation	4	2015		2015	forest	M16-B319	08/03/2017	NaI	Detected	23/03/2017 18:46:00	5.22	3600	1.95E+02	1.80E+01	5.40E+01	yes	01/12/2016	1.96E+02
85	55	Tokorokubo_2015_2	TOK152	Cerasus jamasakura	plantation	5	2015		2015	forest	M16-B320	08/03/2017	NaI	Detected	23/03/2017 19:47:00	5.05	3600	1.65E+02	1.84E+01	5.52E+01	yes	01/12/2016	1.66E+02
86	63	Asebizawa_2006	ASB06	Quercus serrata	plantation	1		2006	2006	former field	M16-B121	19/01/2017	NaI	N.D.	29/09/2021 17:34:00	7.76	172795	<DL		2.10E-01		01/12/2016	<DL
87	63	Asebizawa_2006	ASB06	Quercus serrata	plantation	2		2006	2006	former field	M16-B122	19/01/2017	NaI	Detected	17/02/2017 03:28:00	7.74	7200	8.50E+01	8.53E+00	2.56E+01	yes	01/12/2016	8.54E+01
88	63	Asebizawa_2006	ASB06	Quercus serrata	plantation	3		2006	2006	former field	M16-B123	19/01/2017	NaI	Detected	04/11/2021 17:40:00	8.26	172795	5.54E+00	1.12E+00	3.36E+00	yes	01/12/2016	6.20E+00
89	63	Asebizawa_2006	ASB06	Quercus serrata	plantation	4		2006	2006	former field	M16-B124	19/01/2017	NaI	N.D.	26/08/2021 09:01:00	8.24	21599	<DL		5.70E-01		01/12/2016	<DL
90	63	Asebizawa_2006	ASB06	Quercus serrata	plantation	5		2006	2006	former field	M16-B125	19/01/2017	NaI	Detected	17/02/2017 09:29:00	7.42	7200	2.31E+01	6.68E+00	2.00E+01	yes	01/12/2016	2.32E+01
91	63	Asebizawa_2006	ASB06	Quercus acutissima	plantation	1		2006	2006	former field	M16-B126	19/01/2017	NaI	Detected	27/09/2021 17:34:00	8.13	172795	1.24E+01	1.51E+00	4.53E+00	yes	01/12/2016	1.39E+01
92	63	Asebizawa_2006	ASB06	Quercus acutissima	plantation	2		2006	2006	former field	M16-B127	19/01/2017	NaI	Detected	17/02/2017 13:30:00	8	7200	3.21E+01	6.42E+00	1.93E+01	yes	01/12/2016	3.23E+01
93	63	Asebizawa_2006	ASB06	Quercus acutissima	plantation	3		2006	2006	former field	M16-B128	19/01/2017	NaI	Detected	17/02/2017 15:30:00	7.1	7200	3.98E+01	1.05E+01	3.16E+01	yes	01/12/2016	4.00E+01
94	63	Asebizawa_2006	ASB06	Quercus acutissima	plantation	4		2006	2006	former field	M16-B129	19/01/2017	NaI	Detected	28/12/2021 00:21:00	8.1	86399	1.26E+01	3.83E+00	1.15E+01	yes	01/12/2016	1.42E+01
95	63	Asebizawa_2006	ASB06	Quercus acutissima	plantation	5		2006	2006	former field	M16-B130	19/01/2017	NaI	Detected	14/11/2021 17:41:00	7.66	172795	8.62E+00	1.42E+00	4.26E+00	yes	01/12/2016	9.66E+00
96	39	Mottouda_2014_upper	MTD14U	Castanea crenata	plantation	1		2014	2014	former field	M16-B216	18/01/2017	NaI	N.D.	29/08/2021 09:04:00	8.47	21599	<DL		1.62E+00		01/12/2016	<DL
97	39	Mottouda_2014_upper	MTD14U	Castanea crenata	plantation	2		2014	2014	former field	M16-B217	18/01/2017	NaI	N.D.	21/08/2021 06:41:00	8.5	28799	<DL		5.40E-01		01/12/2016	<DL
98	39	Mottouda_2014_upper	MTD14U	Castanea crenata	plantation	3		2014	2014	former field	M16-B218	18/01/2017	NaI	Detected	02/05/2017 07:52:00	8.55	21599	1.72E+01	4.39E+00	1.32E+01	yes	01/12/2016	1.74E+01
99	39	Mottouda_2014_upper	MTD14U	Castanea crenata	plantation	4		2014	2014	former field	M16-B219	18/01/2017	NaI	Detected	02/05/2017 13:53:00	9.01	21599	1.51E+01	4.05E+00	1.22E+01	yes	01/12/2016	1.52E+01
100	39	Mottouda_2014_upper	MTD14U	Castanea crenata	plantation	5		2014	2014	former field	M16-B220	18/01/2017	NaI	Detected	15/09/2021 17:33:00	7.71	172795	4.40E+00	1.37E+00	4.11E+00	yes	01/12/2016	4.91E+00
101	39	Mottouda_2014_upper	MTD14U	Cerasus jamasakura	plantation	1		2014	2014	former field	M16-B206	18/01/2017	Ge	N.D.	14/07/2021 11:48:00	4.36	86400	<DL		6.88E+00		01/12/2016	<DL
102	39	Mottouda_2014_upper	MTD14U	Cerasus jamasakura	plantation	2		2014	2014	former field	M16-B207	18/01/2017	Ge	Detected	08/02/2018 15:33:00	6.66	76497.3	8.64E+00	1.94E+00	5.63E+00	yes	01/12/2016	8.88E+00
103	39	Mottouda_2014_upper	MTD14U	Cerasus jamasakura	plantation	3		2014	2014	former field	M16-B208	18/01/2017	Ge	N.D.	15/07/2021 09:06:00	6.67	86400	<DL		4.86E+00		01/12/2016	<DL
104	39	Mottouda_2014_upper	MTD14U	Cerasus jamasakura	plantation	4		2014	2014	former field	M16-B209	18/01/2017	Ge	Detected	13/02/2018 13:11:00	6.37	72870.5	1.51E+01	2.11E+00	5.82E+00	yes	01/12/2016	1.55E+01
105	39	Mottouda_2014_upper	MTD14U	Cerasus jamasakura	plantation	5		2014	2014	former field	M16-B210	18/01/2017	Ge	Detected	13/02/2018 14:23:00	6.52	67359.9	2.40E+01	2.34E+00	5.75E+00	yes	01/12/2016	2.47E+01
106	40	Mottouda_2014_lower	MTD14L	Castanea crenata	plantation	1		2014	2014	former field	M16-B196	18/01/2017	Ge	Detected	01/02/2018 13:26:00	8.34	86400	1.67E+01	1.62E+00	4.27E+00	yes	01/12/2016	1.72E+01
107	40	Mottouda_2014_lower	MTD14L	Castanea crenata	plantation	2		2014	2014	former field	M16-B197	18/01/2017	Ge	Detected	08/07/2021 10:16:00	8.14	86400	6.29E+00	1.39E+00	4.06E+00	yes	01/12/2016	6.99E+00
108	40	Mottouda_2014_lower	MTD14L	Castanea crenata	plantation	3		2014	2014	former field	M16-B198	18/01/2017	Ge	Detected	05/02/2018 10:38:00	7.82	21791.1	1.63E+01	3.39E+00	9.55E+00	yes	01/12/2016	1.67E+01
109	40	Mottouda_2014_lower	MTD14L	Castanea crenata	plantation	4		2014	2014	former field	M16-B199	18/01/2017	Ge	Detected	01/02/2018 14:08:00	6.88	70597.9	2.80E+01	2.08E+00	5.03E+00	yes	01/12/2016	2.88E+01
110	40	Mottouda_2014_lower	MTD14L	Castanea crenata	plantation	5		2014	2014	former field	M16-B200	18/01/2017	Ge	Detected	08/07/2021 14:26:00	9.15	86400	6.76E+00	1.21E+00	3.45E+00	yes	01/12/2016	7.51E+00
111	4	Dounouchi_2011	DON11	Quercus serrata	sprout	1	2011		2011	forest	M16-B111	17/01/2017	NaI	Detected	16/02/2017 05:24:00	7.41	7200	3.29E+03	8.92E+01	2.67E+02	yes	01/12/2016	3.31E+03
112	4	Dounouchi_2011	DON11	Quercus serrata	sprout	2	2011		2011	forest	M16-B112	17/01/2017	NaI	Detected	16/02/2017 07:25:00	6.31	7199.3	6.85E+03	1.81E+02	5.42E+02	yes	01/12/2016	6.88E+03
113	4	Dounouchi_2011	DON11	Quercus serrata	sprout	3	2011		2011	forest	M16-B113	17/01/2017	NaI	Detected	16/02/2017 09:25:00	7.74	7199.3	1.12E+04	2.91E+02	8.74E+02	yes	01/12/2016	1.13E+04
114	4	Dounouchi_2011	DON11	Quercus serrata	sprout	4	2011		2011	forest	M16-B114	17/01/2017	NaI	Detected	16/02/2017 11:25:00	7.66	7199.3	7.39E+03	1.93E+02	5.80E+02	yes	01/12/2016	7.43E+03
115	4	Dounouchi_2011	DON11	Quercus serrata	sprout	5	2011		2011	forest	M16-B115	17/01/2017	NaI	Detected	16/02/2017 13:25:00	8.7	7199.3	6.12E+03	1.60E+02	4.81E+02	yes	01/12/2016	6.15E+03
126	35	Higashiyachi_2014	HGY14	Quercus serrata	sprout	1	2014		2014	forest	M16-BN11	08/03/2017	NaI	Detected	17/06/2017 01:17:00	8	7200	3.74E+02	1.45E+01	4.35E+01	yes	01/12/2016	3.79E+02
127	35	Higashiyachi_2014	HGY14	Quercus serrata	sprout	2	2014		2014	forest	M16-BN12	08/03/2017	NaI	Detected	17/06/2017 03:18:00	7.07	7200	1.61E+03	4.62E+01	1.39E+02	yes	01/12/2016	1.63E+03
128	35	Higashiyachi_2014	HGY14	Quercus serrata	sprout	3	2014		2014	forest	M16-BN13	08/03/2017	NaI	Detected	17/06/2017 05:18:00	8.15	7200	9.17E+02	2.81E+01	8.43E+01	yes	01/12/2016	9.29E+02
129	35	Higashiyachi_2014	HGY14	Quercus serrata	sprout	4	2014		2014	forest	M16-BN14	08/03/2017	NaI	Detected	17/06/2017 07:18:00	7.01	7200	1.23E+03	3.66E+01	1.10E+02	yes	01/12/2016	1.25E+03
130	35	Higashiyachi_2014	HGY14	Quercus serrata	sprout	5	2014		2014	forest	M16-BN15	08/03/2017	NaI	Detected	17/06/2017 09:18:00	6.98	7200	1.87E+03	5.28E+01	1.58E+02	yes	01/12/2016	1.89E+03
131	35	Higashiyachi_2014	HGY14	Cerasus jamasakura	sprout	1	2014		2014	forest	M16-B446	08/03/2017	NaI	Detected	08/09/2017 03:48:00	5.11	4800	1.42E+03	4.74E+01	1.42E+02	yes	01/12/2016	1.45E+03
132	35	Higashiyachi_2014	HGY14	Cerasus jamasakura	sprout	2	2014		2014	forest	M16-B447	08/03/2017	NaI	Detected	08/09/2017 05:08:00	5.02	4800	6.21E+02	2.72E+01	8.16E+01	yes	01/12/2016	6.32E+02
133	35	Higashiyachi_2014	HGY14	Cerasus jamasakura	sprout	3	2014		2014	forest	M16-B448	08/03/2017	NaI	Detected	08/09/2017 06:28:00	5.95	4800	2.07E+03	6.18E+01	1.85E+02	yes	01/12/2016	2.11E+03
134	35	Higashiyachi_2014	HGY14	Cerasus jamasakura	sprout	4	2014		2014	forest	M16-B449	08/03/2017	NaI	Detected	08/09/2017 07:48:00	5.75	4800	9.41E+02	3.35E+01	1.01E+02	yes	01/12/2016	9.58E+02
135	35	Higashiyachi_2014	HGY14	Cerasus jamasakura	sprout	5	2014		2014	forest	M16-B450	08/03/2017	NaI	Detected	08/09/2017 09:08:00	5.48	4800	2.15E+03	6.42E+01	1.93E+02	yes	01/12/2016	2.19E+03
136	35	Higashiyachi_2014	HGY14	Castanea crenata	plantation	1	2014		2014	forest	M16-B391	08/03/2017	NaI	Detected	05/09/2017 15:32:00	7.72	4800	3.04E+03	8.43E+01	2.53E+02	yes	01/12/2016	3.09E+03
137	35	Higashiyachi_2014	HGY14	Castanea crenata	plantation	2	2014		2014	forest	M16-B392	08/03/2017	NaI	Detected	05/09/2017 16:52:00	7.8	4800	5.62E+02	2.16E+01	6.48E+01	yes	01/12/2016	5.72E+02
138	35	Higashiyachi_2014	HGY14	Castanea crenata	plantation	3	2014		2014	forest	M16-B393	08/03/2017	NaI	Detected	05/09/2017 18:13:00	7.33	4800	1.17E+03	3.68E+01	1.10E+02	yes	01/12/2016	1.19E+03
139	35	Higashiyachi_2014	HGY14	Castanea crenata	plantation	4	2014		2014	forest	M16-B394	08/03/2017	NaI	Detected	05/09/2017 19:33:00	5.08	4800	1.43E+03	4.62E+01	1.39E+02	yes	01/12/2016	1.46E+03
140	35	Higashiyachi_2014	HGY14	Castanea crenata	plantation	5	2014		2014	forest	M16-B395	08/03/2017	NaI	Detected	05/09/2017 20:53:00	7.81	4800	1.14E+03	3.58E+01	1.07E+02	yes	01/12/2016	1.16E+03
146	2	Yobiishi_2011_upper	YOB11U	Quercus serrata	sprout	1	2011		2011	forest	M16-B011	06/12/2016	NaI	Detected	20/08/2017 13:33:00	8.51	21599	1.59E+02	6.22E+00	1.87E+01	yes	01/12/2016	1.62E+02
147	2	Yobiishi_2011_upper	YOB11U	Quercus serrata	sprout	2	2011		2011	forest	M16-B012	06/12/2016	NaI	Detected	20/08/2017 19:34:00	8.47	21599	6.65E+02	1.86E+01	5.58E+01	yes	01/12/2016	6.76E+02
148	2	Yobiishi_2011_upper	YOB11U	Quercus serrata	sprout	3	2011		2011	forest	M16-B013	06/12/2016	NaI	Detected	13/12/2016 04:43:00	8.57	3600	3.84E+02	1.80E+01	5.41E+01	yes	01/12/2016	3.84E+02
149	2	Yobiishi_2011_upper	YOB11U	Quercus serrata	sprout	4	2011		2011	forest	M16-B014	06/12/2016	NaI	Detected	13/12/2016 05:44:00	8.18	3600	5.47E+02	2.27E+01	6.80E+01	yes	01/12/2016	5.47E+02
150	2	Yobiishi_2011_upper	YOB11U	Quercus serrata	sprout	5	2011		2011	forest	M16-B015	06/12/2016	NaI	Detected	13/12/2016 06:44:00	6.33	3600	4.95E+02	2.38E+01	7.14E+01	yes	01/12/2016	4.95E+02
166	3	Yobiishi_2011_lower	YOB11L	Quercus serrata	sprout	1	2011		2011	forest	M16-B016	06/12/2016	NaI	Detected	13/12/2016 07:45:00	7.34	3600	1.70E+02	1.50E+01	4.49E+01	yes	01/12/2016	1.70E+02
167	3	Yobiishi_2011_lower	YOB11L	Quercus serrata	sprout	2	2011		2011	forest	M16-B017	06/12/2016	NaI	Detected	13/12/2016 08:45:00	6.54	3600	2.96E+02	1.79E+01	5.37E+01	yes	01/12/2016	2.96E+02
168	3	Yobiishi_2011_lower	YOB11L	Quercus serrata	sprout	3	2011		2011	forest	M16-B018	06/12/2016	Ge	Detected	29/01/2019 13:22:00	7.86	68527.2	3.23E+01	2.01E+00	4.59E+00	yes	01/12/2016	3.39E+01
169	3	Yobiishi_2011_lower	YOB11L	Quercus serrata	sprout	4	2011		2011	forest	M16-B019	06/12/2016	NaI	Detected	21/08/2017 07:34:00	5.93	21599	1.26E+02	6.63E+00	1.99E+01	yes	01/12/2016	1.28E+02
170	3	Yobiishi_2011_lower	YOB11L	Quercus serrata	sprout	5	2011		2011	forest	M16-B020	06/12/2016	NaI	Detected	21/08/2017 13:35:00	8.42	14400	2.03E+02	8.23E+00	2.47E+01	yes	01/12/2016	2.06E+02
171	15	Yobiishi_2012_upper	YOB12U	Quercus serrata	sprout	1	2012		2012	forest	M16-B156	19/01/2017	NaI	Detected	14/06/2017 20:40:00	6.89	21599	2.07E+02	8.20E+00	2.46E+01	yes	01/12/2016	2.10E+02
172	15	Yobiishi_2012_upper	YOB12U	Quercus serrata	sprout	2	2012		2012	forest	M16-B157	19/01/2017	NaI	Detected	15/06/2017 02:41:00	8.51	21599	4.17E+02	1.25E+01	3.74E+01	yes	01/12/2016	4.22E+02
173	15	Yobiishi_2012_upper	YOB12U	Quercus serrata	sprout	3	2012		2012	forest	M16-B158	19/01/2017	NaI	Detected	15/06/2017 08:41:00	8.67	21599	8.38E+02	2.30E+01	6.89E+01	yes	01/12/2016	8.48E+02
174	15	Yobiishi_2012_upper	YOB12U	Quercus serrata	sprout	4	2012		2012	forest	M16-B159	19/01/2017	NaI	Detected	15/06/2017 14:41:00	8.66	21599	9.31E+01	4.84E+00	1.45E+01	yes	01/12/2016	9.43E+01
175	15	Yobiishi_2012_upper	YOB12U	Quercus serrata	sprout	5	2012		2012	forest	M16-B160	19/01/2017	NaI	Detected	15/06/2017 20:41:00	8.2	21599	1.04E+02	5.32E+00	1.59E+01	yes	01/12/2016	1.05E+02
176	15	Yobiishi_2012_upper	YOB12U	Cerasus jamasakura	sprout	1	2012		2012	forest	M16-B146	19/01/2017	NaI	Detected	19/02/2017 02:44:00	7.34	3600	9.79E+01	1.11E+01	3.33E+01	yes	01/12/2016	9.84E+01
177	15	Yobiishi_2012_upper	YOB12U	Cerasus jamasakura	sprout	2	2012		2012	forest	M16-B147	19/01/2017	NaI	Detected	19/02/2017 03:44:00	5.87	3600	1.06E+02	1.39E+01	4.16E+01	yes	01/12/2016	1.07E+02
178	15	Yobiishi_2012_upper	YOB12U	Cerasus jamasakura	sprout	3	2012		2012	forest	M16-B148	19/01/2017	NaI	Detected	19/02/2017 04:45:00	6.01	3600	1.20E+02	1.40E+01	4.19E+01	yes	01/12/2016	1.21E+02
179	15	Yobiishi_2012_upper	YOB12U	Cerasus jamasakura	sprout	4	2012		2012	forest	M16-B149	19/01/2017	NaI	Detected	19/02/2017 05:45:00	6.91	3600	6.92E+01	1.16E+01	3.49E+01	yes	01/12/2016	6.96E+01
180	15	Yobiishi_2012_upper	YOB12U	Cerasus jamasakura	sprout	5	2012		2012	forest	M16-B150	19/01/2017	NaI	Detected	19/02/2017 06:45:00	5.95	3600	1.51E+02	1.61E+01	4.82E+01	yes	01/12/2016	1.52E+02
181	15	Yobiishi_2012_upper	YOB12U	Castanea crenata	sprout	1	2012		2012	forest	M16-B151	19/01/2017	NaI	Detected	19/02/2017 07:46:00	6.23	3600	1.47E+02	1.43E+01	4.29E+01	yes	01/12/2016	1.48E+02
182	15	Yobiishi_2012_upper	YOB12U	Castanea crenata	sprout	2	2012		2012	forest	M16-B152	19/01/2017	Ge	Detected	06/02/2018 09:33:00	8.06	2108.5	7.27E+02	3.91E+01	4.01E+01	yes	01/12/2016	7.47E+02
183	15	Yobiishi_2012_upper	YOB12U	Castanea crenata	sprout	3	2012		2012	forest	M16-B153	19/01/2017	Ge	Detected	06/02/2018 09:20:00	8.07	2086.1	1.03E+03	4.70E+01	4.11E+01	yes	01/12/2016	1.06E+03
184	15	Yobiishi_2012_upper	YOB12U	Castanea crenata	sprout	4	2012		2012	forest	M16-B154	19/01/2017	NaI	Detected	19/02/2017 10:47:00	8.05	3600	1.01E+02	1.08E+01	3.25E+01	yes	01/12/2016	1.02E+02
185	15	Yobiishi_2012_upper	YOB12U	Castanea crenata	sprout	5	2012		2012	forest	M16-B155	19/01/2017	Ge	Detected	06/02/2018 09:57:00	5.83	4536.8	2.05E+02	1.71E+01	2.73E+01	yes	01/12/2016	2.11E+02
186	15	Yobiishi_2012_upper	YOB12U	Castanea crenata	plantation	1	2012		2012	forest	M16-B141	19/01/2017	NaI	Detected	18/02/2017 21:42:00	8.47	3600	2.77E+02	1.56E+01	4.67E+01	yes	01/12/2016	2.78E+02
187	15	Yobiishi_2012_upper	YOB12U	Castanea crenata	plantation	2	2012		2012	forest	M16-B142	19/01/2017	Ge	Detected	06/02/2018 09:19:00	4.61	2083.2	2.07E+03	8.16E+01	5.24E+01	yes	01/12/2016	2.13E+03
188	15	Yobiishi_2012_upper	YOB12U	Castanea crenata	plantation	3	2012		2012	forest	M16-B143	19/01/2017	Ge	Detected	06/02/2018 09:36:00	5.29	3005.3	5.07E+02	3.85E+01	5.03E+01	yes	01/12/2016	5.21E+02
189	15	Yobiishi_2012_upper	YOB12U	Castanea crenata	plantation	4	2012		2012	forest	M16-B144	19/01/2017	NaI	Detected	19/02/2017 00:43:00	8.39	3600	7.03E+02	2.62E+01	7.87E+01	yes	01/12/2016	7.07E+02
190	15	Yobiishi_2012_upper	YOB12U	Castanea crenata	plantation	5	2012		2012	forest	M16-B145	19/01/2017	NaI	Detected	19/02/2017 01:43:00	7.29	3600	9.73E+01	1.05E+01	3.15E+01	yes	01/12/2016	9.78E+01
196	16	Yobiishi_2012_lower	YOB12L	Quercus serrata	sprout	1	2012		2012	forest	M16-B131	19/01/2017	NaI	Detected	18/02/2017 11:39:00	8.03	3600	1.50E+02	1.23E+01	3.69E+01	yes	01/12/2016	1.51E+02
197	16	Yobiishi_2012_lower	YOB12L	Quercus serrata	sprout	2	2012		2012	forest	M16-B132	19/01/2017	NaI	Detected	18/02/2017 12:39:00	7.32	3600	2.15E+02	1.49E+01	4.46E+01	yes	01/12/2016	2.16E+02
198	16	Yobiishi_2012_lower	YOB12L	Quercus serrata	sprout	3	2012		2012	forest	M16-B133	19/01/2017	NaI	Detected	18/02/2017 13:39:00	8.95	3600	8.25E+01	1.06E+01	3.18E+01	yes	01/12/2016	8.29E+01
199	16	Yobiishi_2012_lower	YOB12L	Quercus serrata	sprout	4	2012		2012	forest	M16-B134	19/01/2017	NaI	Detected	18/02/2017 14:40:00	4.3	3600	1.64E+02	1.87E+01	5.62E+01	yes	01/12/2016	1.65E+02
200	16	Yobiishi_2012_lower	YOB12L	Quercus serrata	sprout	5	2012		2012	forest	M16-B135	19/01/2017	Ge	Detected	31/01/2019 09:13:00	6.19	11733.6	8.26E+01	7.17E+00	1.38E+01	yes	01/12/2016	8.68E+01
201	16	Yobiishi_2012_lower	YOB12L	Castanea crenata	plantation	1	2012		2012	forest	M16-B136	19/01/2017	NaI	Detected	18/02/2017 16:41:00	7.12	3600	1.88E+02	1.36E+01	4.07E+01	yes	01/12/2016	1.89E+02
202	16	Yobiishi_2012_lower	YOB12L	Castanea crenata	plantation	2	2012		2012	forest	M16-B137	19/01/2017	NaI	N.D.	27/10/2021 17:39:00	7.44	172795	<DL		1.20E-01		01/12/2016	<DL
203	16	Yobiishi_2012_lower	YOB12L	Castanea crenata	plantation	3	2012		2012	forest	M16-B138	19/01/2017	NaI	Detected	18/02/2017 18:41:00	7.08	3600	6.64E+01	9.59E+00	2.88E+01	yes	01/12/2016	6.67E+01
204	16	Yobiishi_2012_lower	YOB12L	Castanea crenata	plantation	4	2012		2012	forest	M16-B139	19/01/2017	NaI	Detected	18/02/2017 19:41:00	7.96	3600	1.42E+02	1.21E+01	3.63E+01	yes	01/12/2016	1.43E+02
205	16	Yobiishi_2012_lower	YOB12L	Castanea crenata	plantation	5	2012		2012	forest	M16-B140	19/01/2017	NaI	Detected	18/02/2017 20:42:00	8.73	3600	7.88E+01	1.05E+01	3.14E+01	yes	01/12/2016	7.92E+01
206	11	Maeharazawa_2012_1	MHZ121	Quercus serrata	sprout	1	2012		2012	forest	M16-B036	09/12/2016	NaI	N.D.	05/10/2021 17:35:00	8.93	172795	<DL		1.50E-01		01/12/2016	<DL
207	11	Maeharazawa_2012_1	MHZ121	Quercus serrata	sprout	2	2012		2012	forest	M16-B037	09/12/2016	NaI	Detected	17/01/2017 01:42:00	8.02	7200	1.29E+02	9.81E+00	2.94E+01	yes	01/12/2016	1.29E+02
208	11	Maeharazawa_2012_1	MHZ121	Quercus serrata	sprout	3	2012		2012	forest	M16-B038	09/12/2016	NaI	Detected	14/12/2016 05:52:00	9.52	3600	1.44E+02	1.15E+01	3.46E+01	yes	01/12/2016	1.44E+02
209	11	Maeharazawa_2012_1	MHZ121	Quercus serrata	sprout	4	2012		2012	forest	M16-B039	09/12/2016	Ge	Detected	29/01/2019 14:39:00	8.24	63328.3	3.31E+01	2.07E+00	4.75E+00	yes	01/12/2016	3.48E+01
210	11	Maeharazawa_2012_1	MHZ121	Quercus serrata	sprout	5	2012		2012	forest	M16-B040	09/12/2016	NaI	Detected	14/12/2016 07:52:00	8.17	3600	2.10E+02	1.35E+01	4.04E+01	yes	01/12/2016	2.10E+02
211	11	Maeharazawa_2012_1	MHZ121	Quercus serrata	plantation	1	2012		2012	forest	M16-B211	09/12/2016	Ge	Detected	31/01/2019 09:17:00	6.88	85252.6	2.37E+01	2.00E+00	4.83E+00	yes	01/12/2016	2.49E+01
212	11	Maeharazawa_2012_1	MHZ121	Quercus serrata	plantation	2	2012		2012	forest	M16-B212	09/12/2016	NaI	Detected	13/03/2017 16:43:00	7.3	3600	8.76E+01	1.06E+01	3.17E+01	yes	01/12/2016	8.82E+01
213	11	Maeharazawa_2012_1	MHZ121	Quercus serrata	plantation	3	2012		2012	forest	M16-B213	09/12/2016	NaI	Detected	13/03/2017 17:43:00	7.35	3600	1.02E+02	1.08E+01	3.24E+01	yes	01/12/2016	1.03E+02
214	11	Maeharazawa_2012_1	MHZ121	Quercus serrata	plantation	4	2012		2012	forest	M16-B214	09/12/2016	Ge	Detected	31/01/2019 09:21:00	4.53	86203.6	2.79E+01	2.59E+00	6.75E+00	yes	01/12/2016	2.93E+01
215	11	Maeharazawa_2012_1	MHZ121	Quercus serrata	plantation	5	2012		2012	forest	M16-B215	09/12/2016	Ge	Detected	31/01/2019 09:24:00	7.73	86400	8.48E+00	1.57E+00	4.51E+00	yes	01/12/2016	8.91E+00
216	17	Maeharazawa_2012_2	MHZ122	Quercus serrata	sprout	1	2012		2012	former field	M16-B096	09/12/2016	Ge	Detected	25/01/2019 14:00:00	6.49	13816.9	6.71E+01	6.69E+00	1.28E+01	yes	01/12/2016	7.05E+01
217	17	Maeharazawa_2012_2	MHZ122	Quercus serrata	sprout	2	2012		2012	former field	M16-B097	09/12/2016	Ge	Detected	30/01/2019 13:07:00	6.58	9483.6	9.48E+01	8.30E+00	1.59E+01	yes	01/12/2016	9.96E+01
218	17	Maeharazawa_2012_2	MHZ122	Quercus serrata	sprout	3	2012		2012	former field	M16-B098	09/12/2016	Ge	Detected	30/01/2019 13:13:00	7.1	71761	3.64E+01	2.23E+00	5.09E+00	yes	01/12/2016	3.83E+01
219	17	Maeharazawa_2012_2	MHZ122	Quercus serrata	sprout	4	2012		2012	former field	M16-B099	09/12/2016	Ge	Detected	30/01/2019 15:49:00	7.06	61760.7	4.44E+01	2.42E+00	5.14E+00	yes	01/12/2016	4.67E+01
220	17	Maeharazawa_2012_2	MHZ122	Quercus serrata	sprout	5	2012		2012	former field	M16-B100	09/12/2016	Ge	Detected	30/01/2019 17:48:00	7.33	55313.7	4.50E+01	2.56E+00	5.42E+00	yes	01/12/2016	4.73E+01
221	17	Maeharazawa_2012_2	MHZ122	Castanea crenata	sprout	1	2012		2012	former field	M16-B116	09/12/2016	NaI	Detected	16/02/2017 15:26:00	7.92	7200	6.93E+01	9.34E+00	2.80E+01	yes	01/12/2016	6.96E+01
222	17	Maeharazawa_2012_2	MHZ122	Castanea crenata	sprout	2	2012		2012	former field	M16-B117	09/12/2016	NaI	Detected	16/02/2017 17:26:00	7.87	7200	9.82E+01	8.25E+00	2.48E+01	yes	01/12/2016	9.87E+01
223	17	Maeharazawa_2012_2	MHZ122	Castanea crenata	sprout	3	2012		2012	former field	M16-B324	09/12/2016	NaI	Detected	21/08/2021 14:41:00	7.34	28799	5.96E+01	4.68E+00	1.40E+01	yes	01/12/2016	6.64E+01
224	17	Maeharazawa_2012_2	MHZ122	Castanea crenata	sprout	4	2012		2012	former field	M16-B325	09/12/2016	NaI	Detected	27/08/2021 09:01:00	7.37	21599	5.64E+01	4.80E+00	1.44E+01	yes	01/12/2016	6.29E+01
225	17	Maeharazawa_2012_2	MHZ122	Castanea crenata	sprout	5	2012		2012	former field	M16-B120	09/12/2016	NaI	Detected	16/02/2017 23:27:00	7.95	7200	4.49E+01	5.73E+00	1.72E+01	yes	01/12/2016	4.51E+01
226	17	Maeharazawa_2012_2	MHZ122	Zelkova serrata	sprout	1	2012		2012	former field	M16-B101	09/12/2016	NaI	N.D.	20/08/2021 22:40:00	6.38	28799	<DL		3.00E-02		01/12/2016	<DL
227	17	Maeharazawa_2012_2	MHZ122	Zelkova serrata	sprout	2	2012		2012	former field	M16-B102	09/12/2016	NaI	N.D.	01/10/2021 17:34:00	6.49	172795	<DL		9.00E-02		01/12/2016	<DL
228	17	Maeharazawa_2012_2	MHZ122	Zelkova serrata	sprout	3	2012		2012	former field	M16-B103	09/12/2016	NaI	Detected	03/10/2021 17:34:00	5.85	172795	8.31E+00	1.71E+00	5.13E+00	yes	01/12/2016	9.29E+00
229	17	Maeharazawa_2012_2	MHZ122	Zelkova serrata	sprout	4	2012		2012	former field	M16-B104	09/12/2016	NaI	Detected	15/02/2017 15:22:00	6.75	7200	5.71E+01	8.18E+00	2.45E+01	yes	01/12/2016	5.74E+01
230	17	Maeharazawa_2012_2	MHZ122	Zelkova serrata	sprout	5	2012		2012	former field	M16-B105	09/12/2016	NaI	N.D.	23/10/2021 17:37:00	6.52	172795	<DL		4.50E-01		01/12/2016	<DL
231	17	Maeharazawa_2012_2	MHZ122	Zelkova serrata	plantation	1	2012		2012	former field	M16-B071	09/12/2016	NaI	N.D.	20/11/2021 17:42:00	3.69	172795	<DL		6.90E-01		01/12/2016	<DL
232	17	Maeharazawa_2012_2	MHZ122	Zelkova serrata	plantation	2	2012		2012	former field	M16-B072	09/12/2016	NaI	N.D.	22/11/2021 17:42:00	3.22	172795	<DL		5.52E+00		01/12/2016	<DL
233	17	Maeharazawa_2012_2	MHZ122	Zelkova serrata	plantation	3	2012		2012	former field	M16-B073	09/12/2016	NaI	N.D.	29/12/2021 12:22:00	4.3	172798	<DL		1.56E+00		01/12/2016	<DL
234	17	Maeharazawa_2012_2	MHZ122	Zelkova serrata	plantation	4	2012		2012	former field	M16-B074	09/12/2016	NaI	Detected	31/12/2021 12:22:00	6.22	172798	1.06E+01	3.60E+00	1.08E+01	yes	01/12/2016	1.19E+01
235	17	Maeharazawa_2012_2	MHZ122	Zelkova serrata	plantation	5	2012		2012	former field	M16-B075	09/12/2016	NaI	Detected	20/01/2017 18:50:00	5.97	21599	1.90E+01	4.16E+00	1.25E+01	yes	01/12/2016	1.91E+01
236	12	Maeharazawa_2012_3	MHZ123	Quercus serrata	sprout	1	2012		2012	forest	M16-B241	16/03/2017	NaI	Detected	25/03/2017 00:27:00	7.17	3600	8.95E+02	3.24E+01	9.71E+01	yes	01/12/2016	9.01E+02
237	12	Maeharazawa_2012_3	MHZ123	Quercus serrata	sprout	2	2012		2012	forest	M16-B242	16/03/2017	NaI	Detected	07/05/2017 01:59:00	6.02	21599	1.66E+03	4.45E+01	1.34E+02	yes	01/12/2016	1.68E+03
238	12	Maeharazawa_2012_3	MHZ123	Quercus serrata	sprout	3	2012		2012	forest	M16-B243	16/03/2017	NaI	Detected	07/05/2017 07:59:00	8.13	21599	1.51E+03	4.02E+01	1.21E+02	yes	01/12/2016	1.53E+03
239	12	Maeharazawa_2012_3	MHZ123	Quercus serrata	sprout	4	2012		2012	forest	M16-B244	16/03/2017	NaI	Detected	07/05/2017 13:59:00	7.22	21599	1.82E+02	7.27E+00	2.18E+01	yes	01/12/2016	1.84E+02
240	12	Maeharazawa_2012_3	MHZ123	Quercus serrata	sprout	5	2012		2012	forest	M16-B245	16/03/2017	NaI	Detected	07/05/2017 20:00:00	8.41	21599	1.58E+02	6.41E+00	1.92E+01	yes	01/12/2016	1.60E+02
241	12	Maeharazawa_2012_3	MHZ123	Cerasus jamasakura	sprout	1	2012		2012	forest	M16-B246	16/03/2017	NaI	Detected	06/05/2017 19:59:00	6.65	21599	5.83E+02	1.71E+01	5.13E+01	yes	01/12/2016	5.89E+02
242	12	Maeharazawa_2012_3	MHZ123	Cerasus jamasakura	sprout	2	2012		2012	forest	M16-B247	16/03/2017	NaI	Detected	12/06/2017 14:37:00	6.76	21599	3.58E+02	1.15E+01	3.46E+01	yes	01/12/2016	3.62E+02
243	12	Maeharazawa_2012_3	MHZ123	Cerasus jamasakura	sprout	3	2012		2012	forest	M16-B248	16/03/2017	NaI	Detected	12/06/2017 20:38:00	6.41	21599	2.71E+02	9.61E+00	2.88E+01	yes	01/12/2016	2.74E+02
244	12	Maeharazawa_2012_3	MHZ123	Cerasus jamasakura	sprout	4	2012		2012	forest	M16-B249	16/03/2017	NaI	Detected	13/06/2017 02:38:00	6.02	21599	1.57E+02	7.52E+00	2.26E+01	yes	01/12/2016	1.59E+02
245	12	Maeharazawa_2012_3	MHZ123	Cerasus jamasakura	sprout	5	2012		2012	forest	M16-B250	16/03/2017	NaI	Detected	13/06/2017 08:38:00	6.4	21599	1.92E+02	7.82E+00	2.35E+01	yes	01/12/2016	1.94E+02
246	12	Maeharazawa_2012_3	MHZ123	Cerasus jamasakura	plantation	1	2012		2012	forest	M16-B236	16/03/2017	Ge	Detected	05/02/2018 11:56:00	2.75	7530	3.09E+02	2.74E+01	4.78E+01	yes	01/12/2016	3.18E+02
247	12	Maeharazawa_2012_3	MHZ123	Cerasus jamasakura	plantation	2	2012		2012	forest	M16-B237	16/03/2017	Ge	Detected	05/02/2018 10:37:00	5.65	2796	9.62E+02	4.54E+01	3.99E+01	yes	01/12/2016	9.88E+02
248	12	Maeharazawa_2012_3	MHZ123	Cerasus jamasakura	plantation	3	2012		2012	forest	M16-B238	16/03/2017	Ge	Detected	05/02/2018 16:20:00	4.14	15863.1	1.31E+02	1.07E+01	1.99E+01	yes	01/12/2016	1.35E+02
249	12	Maeharazawa_2012_3	MHZ123	Cerasus jamasakura	plantation	4	2012		2012	forest	M16-B239	16/03/2017	NaI	Detected	06/05/2017 07:58:00	5.91	21599	3.90E+02	1.28E+01	3.84E+01	yes	01/12/2016	3.94E+02
250	12	Maeharazawa_2012_3	MHZ123	Cerasus jamasakura	plantation	5	2012		2012	forest	M16-B240	16/03/2017	NaI	Detected	06/05/2017 13:58:00	4.92	21599	3.35E+02	1.26E+01	3.77E+01	yes	01/12/2016	3.38E+02
256	1	Maeharazawa_2011	MHZ11	Quercus serrata	sprout	1	2011		2011	forest	M16-B091	19/12/2016	NaI	Detected	24/12/2016 07:39:00	7.45	7200	3.78E+03	1.02E+02	3.05E+02	yes	01/12/2016	3.79E+03
257	1	Maeharazawa_2011	MHZ11	Quercus serrata	sprout	2	2011		2011	forest	M16-B092	19/12/2016	NaI	Detected	24/12/2016 09:39:00	8.39	7200	5.02E+02	1.76E+01	5.29E+01	yes	01/12/2016	5.03E+02
258	1	Maeharazawa_2011	MHZ11	Quercus serrata	sprout	3	2011		2011	forest	M16-B093	19/12/2016	NaI	Detected	24/12/2016 11:40:00	8.16	7200	4.00E+02	1.51E+01	4.53E+01	yes	01/12/2016	4.01E+02
259	1	Maeharazawa_2011	MHZ11	Quercus serrata	sprout	4	2011		2011	forest	M16-B094	19/12/2016	NaI	Detected	24/12/2016 13:40:00	7.93	7200	1.89E+03	5.26E+01	1.58E+02	yes	01/12/2016	1.89E+03
260	1	Maeharazawa_2011	MHZ11	Quercus serrata	sprout	5	2011		2011	forest	M16-B095	19/12/2016	NaI	Detected	24/12/2016 15:40:00	8.56	7199.3	3.89E+03	1.04E+02	3.12E+02	yes	01/12/2016	3.90E+03
266	41	Sugiuchi_2015_upper	SUG15U	Quercus serrata	sprout	1	2015		2015	forest	M16-B326	09/03/2017	NaI	Detected	27/03/2017 22:03:00	7.06	4800	7.09E+02	2.56E+01	7.67E+01	yes	01/12/2016	7.14E+02
267	41	Sugiuchi_2015_upper	SUG15U	Quercus serrata	sprout	2	2015		2015	forest	M16-B327	09/03/2017	NaI	Detected	27/03/2017 23:24:00	7.83	4800	4.08E+02	1.77E+01	5.32E+01	yes	01/12/2016	4.11E+02
268	41	Sugiuchi_2015_upper	SUG15U	Quercus serrata	sprout	3	2015		2015	forest	M16-B328	09/03/2017	NaI	Detected	28/03/2017 00:44:00	8	4800	4.55E+02	1.87E+01	5.61E+01	yes	01/12/2016	4.58E+02
269	41	Sugiuchi_2015_upper	SUG15U	Quercus serrata	sprout	4	2015		2015	forest	M16-B329	09/03/2017	NaI	Detected	28/03/2017 02:04:00	7.44	4800	4.92E+02	2.02E+01	6.07E+01	yes	01/12/2016	4.96E+02
270	41	Sugiuchi_2015_upper	SUG15U	Quercus serrata	sprout	5	2015		2015	forest	M16-B330	09/03/2017	NaI	Detected	28/03/2017 03:24:00	7.69	4800	8.29E+02	2.82E+01	8.45E+01	yes	01/12/2016	8.35E+02
271	41	Sugiuchi_2015_upper	SUG15U	Cerasus jamasakura	sprout	1	2015		2015	forest	M16-B331	09/03/2017	NaI	Detected	28/03/2017 04:45:00	5.65	4800	2.40E+02	1.69E+01	5.06E+01	yes	01/12/2016	2.42E+02
272	41	Sugiuchi_2015_upper	SUG15U	Cerasus jamasakura	sprout	2	2015		2015	forest	M16-B332	09/03/2017	NaI	Detected	28/03/2017 06:05:00	5.08	4800	1.03E+02	1.38E+01	4.15E+01	yes	01/12/2016	1.04E+02
273	41	Sugiuchi_2015_upper	SUG15U	Cerasus jamasakura	sprout	3	2015		2015	forest	M16-B333	09/03/2017	NaI	Detected	28/03/2017 07:26:00	5.33	4800	2.23E+02	1.66E+01	4.99E+01	yes	01/12/2016	2.25E+02
274	41	Sugiuchi_2015_upper	SUG15U	Cerasus jamasakura	sprout	4	2015		2015	forest	M16-B334	09/03/2017	NaI	Detected	28/03/2017 08:46:00	4.53	4800	2.51E+02	2.05E+01	6.14E+01	yes	01/12/2016	2.53E+02
275	41	Sugiuchi_2015_upper	SUG15U	Cerasus jamasakura	sprout	5	2015		2015	forest	M16-B335	09/03/2017	NaI	Detected	13/06/2017 14:39:00	4.85	21599	5.35E+02	1.69E+01	5.08E+01	yes	01/12/2016	5.42E+02
276	41	Sugiuchi_2015_upper	SUG15U	Castanea crenata	sprout	1	2015		2015	forest	M16-B341	09/03/2017	NaI	Detected	28/03/2017 18:09:00	7.14	4800	7.64E+02	2.68E+01	8.03E+01	yes	01/12/2016	7.70E+02
277	41	Sugiuchi_2015_upper	SUG15U	Castanea crenata	sprout	2	2015		2015	forest	M16-B342	09/03/2017	NaI	Detected	28/03/2017 19:29:00	8.1	4800	4.53E+02	1.82E+01	5.47E+01	yes	01/12/2016	4.56E+02
278	41	Sugiuchi_2015_upper	SUG15U	Castanea crenata	sprout	3	2015		2015	forest	M16-B343	09/03/2017	NaI	Detected	28/03/2017 20:49:00	7.69	4800	2.30E+02	1.28E+01	3.85E+01	yes	01/12/2016	2.32E+02
279	41	Sugiuchi_2015_upper	SUG15U	Castanea crenata	sprout	4	2015		2015	forest	M16-B344	09/03/2017	NaI	Detected	28/03/2017 22:09:00	7.19	4800	6.27E+02	2.36E+01	7.07E+01	yes	01/12/2016	6.32E+02
280	41	Sugiuchi_2015_upper	SUG15U	Castanea crenata	sprout	5	2015		2015	forest	M16-B345	09/03/2017	NaI	Detected	28/03/2017 23:30:00	4.55	4800	3.93E+02	2.24E+01	6.71E+01	yes	01/12/2016	3.96E+02
281	41	Sugiuchi_2015_upper	SUG15U	Castanea crenata	plantation	1	2015		2015	forest	M16-B336	09/03/2017	NaI	Detected	28/03/2017 11:27:00	7.14	4800	4.89E+01	9.17E+00	2.75E+01	yes	01/12/2016	4.93E+01
282	41	Sugiuchi_2015_upper	SUG15U	Castanea crenata	plantation	2	2015		2015	forest	M16-B337	09/03/2017	NaI	Detected	26/12/2021 00:21:00	4.85	86399	4.65E+01	7.00E+00	2.10E+01	yes	01/12/2016	5.22E+01
283	41	Sugiuchi_2015_upper	SUG15U	Castanea crenata	plantation	3	2015		2015	forest	M16-B338	09/03/2017	NaI	Detected	28/03/2017 14:07:00	4.67	4800	2.06E+02	1.65E+01	4.94E+01	yes	01/12/2016	2.08E+02
284	41	Sugiuchi_2015_upper	SUG15U	Castanea crenata	plantation	4	2015		2015	forest	M16-B339	09/03/2017	NaI	Detected	28/03/2017 15:28:00	6.55	4800	2.34E+02	1.39E+01	4.17E+01	yes	01/12/2016	2.36E+02
285	41	Sugiuchi_2015_upper	SUG15U	Castanea crenata	plantation	5	2015		2015	forest	M16-B340	09/03/2017	NaI	Detected	28/03/2017 16:48:00	5.09	4800	9.32E+01	1.10E+01	3.31E+01	yes	01/12/2016	9.39E+01
291	42	Sugiuchi_2015_lower	SUG15L	Quercus serrata	sprout	1	2015		2015	forest	M16-B286	09/03/2017	NaI	Detected	26/03/2017 19:17:00	6.85	4800	2.19E+02	1.49E+01	4.47E+01	yes	01/12/2016	2.21E+02
292	42	Sugiuchi_2015_lower	SUG15L	Quercus serrata	sprout	2	2015		2015	forest	M16-B287	09/03/2017	NaI	Detected	26/03/2017 20:37:00	7.72	4800	3.19E+02	1.51E+01	4.54E+01	yes	01/12/2016	3.21E+02
293	42	Sugiuchi_2015_lower	SUG15L	Quercus serrata	sprout	3	2015		2015	forest	M16-B288	09/03/2017	NaI	Detected	26/03/2017 21:57:00	7.28	4800	4.92E+02	2.08E+01	6.23E+01	yes	01/12/2016	4.96E+02
294	42	Sugiuchi_2015_lower	SUG15L	Quercus serrata	sprout	4	2015		2015	forest	M16-B289	09/03/2017	NaI	Detected	26/03/2017 23:17:00	7.66	4800	4.01E+02	1.80E+01	5.40E+01	yes	01/12/2016	4.04E+02
295	42	Sugiuchi_2015_lower	SUG15L	Quercus serrata	sprout	5	2015		2015	forest	M16-B290	09/03/2017	NaI	Detected	27/03/2017 00:37:00	7.4	4800	7.56E+02	2.67E+01	8.00E+01	yes	01/12/2016	7.62E+02
296	42	Sugiuchi_2015_lower	SUG15L	Cerasus jamasakura	sprout	1	2015		2015	forest	M16-B291	09/03/2017	NaI	Detected	27/03/2017 01:58:00	4.61	4800	3.80E+02	2.17E+01	6.52E+01	yes	01/12/2016	3.83E+02
297	42	Sugiuchi_2015_lower	SUG15L	Cerasus jamasakura	sprout	2	2015		2015	forest	M16-B292	09/03/2017	NaI	Detected	27/03/2017 03:18:00	3.96	4800	2.51E+02	2.07E+01	6.20E+01	yes	01/12/2016	2.53E+02
298	42	Sugiuchi_2015_lower	SUG15L	Cerasus jamasakura	sprout	3	2015		2015	forest	M16-B293	09/03/2017	NaI	Detected	27/03/2017 04:39:00	4.4	4800	1.80E+02	1.81E+01	5.44E+01	yes	01/12/2016	1.81E+02
299	42	Sugiuchi_2015_lower	SUG15L	Cerasus jamasakura	sprout	4	2015		2015	forest	M16-B294	09/03/2017	NaI	Detected	27/03/2017 05:59:00	5.15	4800	8.68E+02	3.24E+01	9.72E+01	yes	01/12/2016	8.74E+02
300	42	Sugiuchi_2015_lower	SUG15L	Cerasus jamasakura	sprout	5	2015		2015	forest	M16-B295	09/03/2017	NaI	Detected	27/03/2017 07:19:00	4.34	4800	7.26E+02	3.14E+01	9.41E+01	yes	01/12/2016	7.31E+02
301	42	Sugiuchi_2015_lower	SUG15L	Castanea crenata	sprout	1	2015		2015	forest	M16-B321	09/03/2017	NaI	Detected	19/08/2021 22:39:00	4.77	28799	5.31E+02	1.63E+01	4.90E+01	yes	01/12/2016	5.92E+02
302	42	Sugiuchi_2015_lower	SUG15L	Castanea crenata	sprout	2	2015		2015	forest	M16-B322	09/03/2017	NaI	Detected	28/08/2021 21:04:00	6.79	21599	5.41E+02	1.62E+01	4.86E+01	yes	01/12/2016	6.03E+02
304	42	Sugiuchi_2015_lower	SUG15L	Castanea crenata	sprout	4	2015		2015	forest	M16-B323	09/03/2017	NaI	Detected	29/08/2021 03:04:00	7.79	21599	4.48E+02	1.36E+01	4.09E+01	yes	01/12/2016	5.00E+02
306	42	Sugiuchi_2015_lower	SUG15L	Castanea crenata	plantation	1	2015		2015	forest	M16-B296	09/03/2017	NaI	Detected	27/03/2017 08:40:00	7.24	4800	2.97E+02	1.56E+01	4.67E+01	yes	01/12/2016	2.99E+02
307	42	Sugiuchi_2015_lower	SUG15L	Castanea crenata	plantation	2	2015		2015	forest	M16-B297	09/03/2017	NaI	Detected	27/03/2017 10:00:00	6.9	4800	8.91E+01	1.13E+01	3.38E+01	yes	01/12/2016	8.98E+01
308	42	Sugiuchi_2015_lower	SUG15L	Castanea crenata	plantation	3	2015		2015	forest	M16-B298	09/03/2017	NaI	Detected	27/03/2017 11:20:00	6.92	4800	8.34E+01	9.25E+00	2.78E+01	yes	01/12/2016	8.40E+01
309	42	Sugiuchi_2015_lower	SUG15L	Castanea crenata	plantation	4	2015		2015	forest	M16-B299	09/03/2017	NaI	Detected	27/03/2017 12:41:00	4.09	4800	7.41E+01	1.13E+01	3.38E+01	yes	01/12/2016	7.46E+01
310	42	Sugiuchi_2015_lower	SUG15L	Castanea crenata	plantation	5	2015		2015	forest	M16-B300	09/03/2017	NaI	Detected	27/03/2017 14:01:00	7.12	4800	1.13E+02	1.11E+01	3.34E+01	yes	01/12/2016	1.14E+02
311	26	Negishi_2013	NGS13	Cerasus jamasakura	plantation	1		2013	2013	former field	M16-B106	18/01/2017	Ge	N.D.	14/07/2021 09:04:00	4.77	86400	<DL		6.44E+00		01/12/2016	<DL
312	26	Negishi_2013	NGS13	Cerasus jamasakura	plantation	2		2013	2013	former field	M16-B107	18/01/2017	Ge	Detected	30/01/2018 09:48:00	5.78	86400	7.44E+00	1.99E+00	5.87E+00	yes	01/12/2016	7.64E+00
313	26	Negishi_2013	NGS13	Cerasus jamasakura	plantation	3		2013	2013	former field	M16-B108	18/01/2017	Ge	Detected	30/01/2018 14:45:00	6.63	86400	1.76E+01	1.92E+00	5.16E+00	yes	01/12/2016	1.81E+01
314	26	Negishi_2013	NGS13	Cerasus jamasakura	plantation	4		2013	2013	former field	M16-B109	18/01/2017	Ge	Detected	30/01/2018 15:45:00	5.83	86400	1.41E+01	1.97E+00	5.49E+00	yes	01/12/2016	1.45E+01
315	26	Negishi_2013	NGS13	Cerasus jamasakura	plantation	5		2013	2013	former field	M16-B110	18/01/2017	Ge	Detected	06/02/2018 15:58:00	5.62	66087.8	1.79E+01	2.42E+00	6.60E+00	yes	01/12/2016	1.84E+01
316	64	Yamaguchi_2015	YMG15	Quercus serrata	sprout	1	2015		2015	forest	M16-B356	09/03/2017	NaI	Detected	08/04/2017 21:17:00	8.1	7200	1.14E+03	3.34E+01	1.00E+02	yes	01/12/2016	1.15E+03
317	64	Yamaguchi_2015	YMG15	Quercus serrata	sprout	2	2015		2015	forest	M16-B357	09/03/2017	NaI	Detected	08/04/2017 23:17:00	7.71	7200	4.12E+02	1.58E+01	4.73E+01	yes	01/12/2016	4.15E+02
318	64	Yamaguchi_2015	YMG15	Quercus serrata	sprout	3	2015		2015	forest	M16-B358	09/03/2017	NaI	Detected	09/04/2017 01:18:00	8.05	7200	1.05E+03	3.16E+01	9.47E+01	yes	01/12/2016	1.06E+03
319	64	Yamaguchi_2015	YMG15	Quercus serrata	sprout	4	2015		2015	forest	M16-B359	09/03/2017	NaI	Detected	09/04/2017 03:18:00	7.07	7200	9.02E+02	2.81E+01	8.44E+01	yes	01/12/2016	9.09E+02
320	64	Yamaguchi_2015	YMG15	Quercus serrata	sprout	5	2015		2015	forest	M16-B360	09/03/2017	NaI	Detected	09/04/2017 05:18:00	7.61	7200	6.23E+02	2.14E+01	6.41E+01	yes	01/12/2016	6.28E+02
321	64	Yamaguchi_2015	YMG15	Cerasus jamasakura	sprout	1	2015		2015	forest	M16-B361	09/03/2017	NaI	Detected	09/04/2017 07:19:00	5.53	7200	9.64E+02	3.16E+01	9.48E+01	yes	01/12/2016	9.72E+02
322	64	Yamaguchi_2015	YMG15	Cerasus jamasakura	sprout	2	2015		2015	forest	M16-B362	09/03/2017	NaI	Detected	09/04/2017 09:19:00	4.74	7200	4.82E+02	2.09E+01	6.26E+01	yes	01/12/2016	4.86E+02
323	64	Yamaguchi_2015	YMG15	Cerasus jamasakura	sprout	3	2015		2015	forest	M16-B363	09/03/2017	NaI	Detected	09/04/2017 11:19:00	5.04	7200	9.27E+02	3.17E+01	9.50E+01	yes	01/12/2016	9.35E+02
324	64	Yamaguchi_2015	YMG15	Cerasus jamasakura	sprout	4	2015		2015	forest	M16-B364	09/03/2017	NaI	Detected	09/04/2017 13:20:00	5.58	7200	1.27E+03	3.92E+01	1.18E+02	yes	01/12/2016	1.28E+03
325	64	Yamaguchi_2015	YMG15	Cerasus jamasakura	sprout	5	2015		2015	forest	M16-B365	09/03/2017	NaI	Detected	09/04/2017 15:20:00	5.69	7200	7.32E+02	2.54E+01	7.63E+01	yes	01/12/2016	7.38E+02
326	64	Yamaguchi_2015	YMG15	Castanea crenata	sprout	1	2015		2015	forest	M16-B441	09/03/2017	NaI	Detected	07/09/2017 21:06:00	8.22	4800	8.77E+02	2.91E+01	8.72E+01	yes	01/12/2016	8.93E+02
327	64	Yamaguchi_2015	YMG15	Castanea crenata	sprout	2	2015		2015	forest	M16-B442	09/03/2017	NaI	Detected	07/09/2017 22:26:00	7.36	4800	1.20E+03	3.78E+01	1.13E+02	yes	01/12/2016	1.22E+03
328	64	Yamaguchi_2015	YMG15	Castanea crenata	sprout	3	2015		2015	forest	M16-B443	09/03/2017	NaI	Detected	07/09/2017 23:46:00	7.83	4800	1.40E+03	4.23E+01	1.27E+02	yes	01/12/2016	1.42E+03
329	64	Yamaguchi_2015	YMG15	Castanea crenata	sprout	4	2015		2015	forest	M16-B444	09/03/2017	NaI	Detected	08/09/2017 01:07:00	7.21	4800	9.64E+02	3.20E+01	9.61E+01	yes	01/12/2016	9.81E+02
330	64	Yamaguchi_2015	YMG15	Castanea crenata	sprout	5	2015		2015	forest	M16-B445	09/03/2017	NaI	Detected	08/09/2017 02:27:00	7.53	4800	7.98E+02	2.76E+01	8.27E+01	yes	01/12/2016	8.12E+02
331	64	Yamaguchi_2015	YMG15	Quercus acutissima	sprout	1	2015		2015	forest	M16-B366	09/03/2017	NaI	Detected	09/04/2017 17:21:00	7.34	7200	7.86E+02	2.51E+01	7.54E+01	yes	01/12/2016	7.92E+02
332	64	Yamaguchi_2015	YMG15	Quercus acutissima	sprout	2	2015		2015	forest	M16-B367	09/03/2017	NaI	Detected	09/04/2017 19:21:00	6.92	7200	1.39E+03	4.08E+01	1.22E+02	yes	01/12/2016	1.40E+03
333	64	Yamaguchi_2015	YMG15	Quercus acutissima	sprout	3	2015		2015	forest	M16-B368	09/03/2017	NaI	Detected	09/04/2017 21:21:00	7.68	7200	2.78E+03	7.59E+01	2.28E+02	yes	01/12/2016	2.80E+03
334	64	Yamaguchi_2015	YMG15	Quercus acutissima	sprout	4	2015		2015	forest	M16-B369	09/03/2017	NaI	Detected	09/04/2017 23:21:00	7.28	7200	6.28E+02	2.12E+01	6.37E+01	yes	01/12/2016	6.33E+02
335	64	Yamaguchi_2015	YMG15	Quercus acutissima	sprout	5	2015		2015	forest	M16-B370	09/03/2017	NaI	Detected	10/04/2017 01:21:00	7.34	7200	6.37E+02	2.18E+01	6.54E+01	yes	01/12/2016	6.42E+02
341	52	Yamaguchi_2016	YMG16	Quercus serrata	sprout	1	2016		2016	forest	M16-B396	17/03/2017	NaI	Detected	09/09/2017 03:46:00	6.38	7200	3.36E+02	1.52E+01	4.57E+01	yes	01/12/2016	3.42E+02
342	52	Yamaguchi_2016	YMG16	Quercus serrata	sprout	2	2016		2016	forest	M16-B397	17/03/2017	NaI	Detected	09/09/2017 05:46:00	7.63	7200	9.41E+02	2.90E+01	8.71E+01	yes	01/12/2016	9.58E+02
343	52	Yamaguchi_2016	YMG16	Quercus serrata	sprout	3	2016		2016	forest	M16-B398	17/03/2017	NaI	Detected	09/09/2017 07:46:00	7.37	7200	2.23E+02	1.15E+01	3.45E+01	yes	01/12/2016	2.27E+02
344	52	Yamaguchi_2016	YMG16	Quercus serrata	sprout	4	2016		2016	forest	M16-B399	17/03/2017	NaI	Detected	09/09/2017 09:47:00	6.88	7200	7.09E+02	2.38E+01	7.15E+01	yes	01/12/2016	7.22E+02
345	52	Yamaguchi_2016	YMG16	Quercus serrata	sprout	5	2016		2016	forest	M16-B400	17/03/2017	NaI	Detected	09/09/2017 11:47:00	4.13	7200	7.67E+02	2.80E+01	8.41E+01	yes	01/12/2016	7.81E+02
346	52	Yamaguchi_2016	YMG16	Cerasus jamasakura	sprout	1	2016		2016	forest	M16-B451	17/03/2017	NaI	Detected	09/09/2017 15:11:00	4.97	7200	4.96E+02	2.11E+01	6.33E+01	yes	01/12/2016	5.05E+02
347	52	Yamaguchi_2016	YMG16	Cerasus jamasakura	sprout	2	2016		2016	forest	M16-B452	17/03/2017	NaI	Detected	09/09/2017 17:12:00	4.25	7200	1.44E+02	1.69E+01	5.06E+01	yes	01/12/2016	1.47E+02
348	52	Yamaguchi_2016	YMG16	Cerasus jamasakura	sprout	3	2016		2016	forest	M16-B453	17/03/2017	NaI	Detected	09/09/2017 19:12:00	4.63	7200	1.35E+02	1.20E+01	3.60E+01	yes	01/12/2016	1.37E+02
352	21	Kuroushika_2013_upper	KRS13U	Quercus serrata	sprout	2	2013		2013	forest	M16-B052	08/12/2016	NaI	Detected	22/12/2016 01:25:00	8.69	3600	1.60E+02	1.38E+01	4.14E+01	yes	01/12/2016	1.60E+02
353	21	Kuroushika_2013_upper	KRS13U	Quercus serrata	sprout	3	2013		2013	forest	M16-B053	08/12/2016	NaI	N.D.	07/10/2021 17:35:00	8.74	172795	<DL		2.88E+00		01/12/2016	<DL
354	21	Kuroushika_2013_upper	KRS13U	Quercus serrata	sprout	4	2013		2013	forest	M16-B054	08/12/2016	NaI	N.D.	09/10/2021 17:36:00	7.92	172795	<DL		6.30E-01		01/12/2016	<DL
355	21	Kuroushika_2013_upper	KRS13U	Quercus serrata	sprout	5	2013		2013	forest	M16-B055	08/12/2016	NaI	Detected	11/10/2021 17:36:00	6.2	172795	6.20E+00	1.65E+00	4.95E+00	yes	01/12/2016	6.93E+00
356	21	Kuroushika_2013_upper	KRS13U	Cerasus jamasakura	sprout	1	2013		2013	forest	M16-B226	08/12/2016	NaI	N.D.	04/11/2021 17:40:00	6.37	172795	<DL		1.50E-01		01/12/2016	<DL
357	21	Kuroushika_2013_upper	KRS13U	Cerasus jamasakura	sprout	2	2013		2013	forest	M16-B227	08/12/2016	NaI	N.D.	23/08/2021 20:58:00	6.51	21599	<DL		2.70E-01		01/12/2016	<DL
358	21	Kuroushika_2013_upper	KRS13U	Cerasus jamasakura	sprout	3	2013		2013	forest	M16-B228	08/12/2016	NaI	N.D.	24/08/2021 02:58:00	6.6	21599	<DL		8.10E-01		01/12/2016	<DL
359	21	Kuroushika_2013_upper	KRS13U	Cerasus jamasakura	sprout	4	2013		2013	forest	M16-B229	08/12/2016	NaI	N.D.	17/09/2021 17:33:00	6.03	172795	<DL		5.10E-01		01/12/2016	<DL
360	21	Kuroushika_2013_upper	KRS13U	Cerasus jamasakura	sprout	5	2013		2013	forest	M16-B230	08/12/2016	NaI	N.D.	19/09/2021 17:33:00	6.09	172795	<DL		1.20E-01		01/12/2016	<DL
361	21	Kuroushika_2013_upper	KRS13U	Castanea crenata	sprout	1	2013		2013	forest	M16-B231	08/12/2016	Ge	Detected	05/02/2018 20:52:00	8.35	45438.1	2.94E+01	2.22E+00	4.94E+00	yes	01/12/2016	3.02E+01
362	21	Kuroushika_2013_upper	KRS13U	Castanea crenata	sprout	2	2013		2013	forest	M16-B232	08/12/2016	Ge	Detected	06/02/2018 10:12:00	8.44	20541.3	2.31E+01	3.23E+00	8.22E+00	yes	01/12/2016	2.37E+01
363	21	Kuroushika_2013_upper	KRS13U	Castanea crenata	sprout	3	2013		2013	forest	M16-B233	08/12/2016	Ge	Detected	06/02/2018 09:30:00	8.18	45844.9	3.35E+01	2.72E+00	6.14E+00	yes	01/12/2016	3.44E+01
364	21	Kuroushika_2013_upper	KRS13U	Castanea crenata	sprout	4	2013		2013	forest	M16-B234	08/12/2016	Ge	Detected	13/07/2021 11:23:00	8.29	86400	1.11E+01	1.37E+00	3.69E+00	yes	01/12/2016	1.23E+01
365	21	Kuroushika_2013_upper	KRS13U	Castanea crenata	sprout	5	2013		2013	forest	M16-B235	08/12/2016	Ge	Detected	13/07/2021 11:45:00	8.14	86400	1.08E+01	1.46E+00	4.04E+00	yes	01/12/2016	1.20E+01
366	21	Kuroushika_2013_upper	KRS13U	Castanea crenata	plantation	1	2013		2013	forest	M16-B221	08/12/2016	Ge	Detected	06/02/2018 15:45:00	7.86	83084	9.19E+00	1.49E+00	4.22E+00	yes	01/12/2016	9.44E+00
367	21	Kuroushika_2013_upper	KRS13U	Castanea crenata	plantation	2	2013		2013	forest	M16-B222	08/12/2016	Ge	Detected	12/07/2021 11:44:00	7.97	86400	8.35E+00	1.43E+00	4.07E+00	yes	01/12/2016	9.28E+00
368	21	Kuroushika_2013_upper	KRS13U	Castanea crenata	plantation	3	2013		2013	forest	M16-B223	08/12/2016	Ge	Detected	15/07/2021 11:27:00	7.95	86400	6.94E+00	1.35E+00	3.87E+00	yes	01/12/2016	7.72E+00
369	21	Kuroushika_2013_upper	KRS13U	Castanea crenata	plantation	4	2013		2013	forest	M16-B224	08/12/2016	Ge	Detected	13/02/2018 14:56:00	8.5	66754.6	6.29E+00	1.50E+00	4.38E+00	yes	01/12/2016	6.47E+00
370	21	Kuroushika_2013_upper	KRS13U	Castanea crenata	plantation	5	2013		2013	forest	M16-B225	08/12/2016	Ge	Detected	13/02/2018 15:46:00	8.19	63641.1	1.23E+01	1.67E+00	4.56E+00	yes	01/12/2016	1.26E+01
371	22	Kuroushika_2013_lower	KRS13L	Quercus serrata	sprout	1	2013		2013	forest	M16-B066	08/12/2016	NaI	Detected	17/01/2017 10:43:00	9.1	10800	1.05E+02	6.38E+00	1.91E+01	yes	01/12/2016	1.05E+02
372	22	Kuroushika_2013_lower	KRS13L	Quercus serrata	sprout	2	2013		2013	forest	M16-B067	08/12/2016	Ge	Detected	31/01/2019 12:31:00	8.85	11190.7	5.86E+01	5.63E+00	1.20E+01	yes	01/12/2016	6.16E+01
373	22	Kuroushika_2013_lower	KRS13L	Quercus serrata	sprout	3	2013		2013	forest	M16-B068	08/12/2016	NaI	Detected	22/12/2016 17:31:00	8.88	3600	7.87E+02	2.80E+01	8.39E+01	yes	01/12/2016	7.88E+02
374	22	Kuroushika_2013_lower	KRS13L	Quercus serrata	sprout	4	2013		2013	forest	M16-B069	08/12/2016	NaI	Detected	22/12/2016 18:31:00	8.73	3600	4.03E+02	1.76E+01	5.29E+01	yes	01/12/2016	4.04E+02
375	22	Kuroushika_2013_lower	KRS13L	Quercus serrata	sprout	5	2013		2013	forest	M16-B070	08/12/2016	NaI	Detected	17/01/2017 16:44:00	9.18	10800	9.30E+01	5.88E+00	1.76E+01	yes	01/12/2016	9.33E+01
376	22	Kuroushika_2013_lower	KRS13L	Cerasus jamasakura	sprout	1	2013		2013	forest	M16-B351	08/12/2016	NaI	Detected	29/03/2017 07:32:00	5.88	4800	2.75E+02	2.03E+01	6.09E+01	yes	01/12/2016	2.77E+02
377	22	Kuroushika_2013_lower	KRS13L	Cerasus jamasakura	sprout	2	2013		2013	forest	M16-B352	08/12/2016	NaI	Detected	29/03/2017 08:52:00	5.24	4800	4.14E+02	2.05E+01	6.16E+01	yes	01/12/2016	4.17E+02
378	22	Kuroushika_2013_lower	KRS13L	Cerasus jamasakura	sprout	3	2013		2013	forest	M16-B353	08/12/2016	NaI	Detected	29/03/2017 10:13:00	6.18	4800	9.78E+01	1.23E+01	3.70E+01	yes	01/12/2016	9.85E+01
379	22	Kuroushika_2013_lower	KRS13L	Cerasus jamasakura	sprout	4	2013		2013	forest	M16-B354	08/12/2016	NaI	N.D.	25/09/2021 17:33:00	5.63	172795	<DL		3.00E-01		01/12/2016	<DL
380	22	Kuroushika_2013_lower	KRS13L	Cerasus jamasakura	sprout	5	2013		2013	forest	M16-B355	08/12/2016	NaI	Detected	29/03/2017 12:53:00	5.49	4800	1.01E+02	1.27E+01	3.81E+01	yes	01/12/2016	1.02E+02
381	22	Kuroushika_2013_lower	KRS13L	Cerasus jamasakura	plantation	1	2013		2013	forest	M16-B346	08/12/2016	NaI	Detected	29/03/2017 00:50:00	5.69	4800	2.40E+02	1.60E+01	4.79E+01	yes	01/12/2016	2.42E+02
382	22	Kuroushika_2013_lower	KRS13L	Cerasus jamasakura	plantation	2	2013		2013	forest	M16-B347	08/12/2016	NaI	Detected	29/03/2017 02:11:00	5.5	4800	2.29E+02	1.46E+01	4.39E+01	yes	01/12/2016	2.31E+02
383	22	Kuroushika_2013_lower	KRS13L	Cerasus jamasakura	plantation	3	2013		2013	forest	M16-B348	08/12/2016	NaI	N.D.	21/09/2021 17:33:00	5.47	172795	<DL		5.40E-01		01/12/2016	<DL
384	22	Kuroushika_2013_lower	KRS13L	Cerasus jamasakura	plantation	4	2013		2013	forest	M16-B349	08/12/2016	NaI	N.D.	25/10/2021 17:38:00	5.8	172795	<DL		1.80E-01		01/12/2016	<DL
385	22	Kuroushika_2013_lower	KRS13L	Cerasus jamasakura	plantation	5	2013		2013	forest	M16-B350	08/12/2016	NaI	N.D.	23/09/2021 17:34:00	5.44	172795	<DL		2.64E+00		01/12/2016	<DL
386	19	Ishibashi_2013_upper	IBS13U	Quercus serrata	sprout	1	2013		2013	forest	M16-B001	07/12/2016	Ge	Detected	29/01/2019 09:05:00	7.78	20954.6	4.73E+01	4.52E+00	9.64E+00	yes	01/12/2016	4.97E+01
387	19	Ishibashi_2013_upper	IBS13U	Quercus serrata	sprout	2	2013		2013	forest	M16-B002	07/12/2016	NaI	Detected	12/12/2016 17:40:00	8.16	3600	1.80E+02	1.38E+01	4.14E+01	yes	01/12/2016	1.80E+02
388	19	Ishibashi_2013_upper	IBS13U	Quercus serrata	sprout	3	2013		2013	forest	M16-B003	07/12/2016	Ge	Detected	25/01/2019 10:56:00	8.52	3886.3	2.10E+02	1.78E+01	2.66E+01	yes	01/12/2016	2.21E+02
389	19	Ishibashi_2013_upper	IBS13U	Quercus serrata	sprout	4	2013		2013	forest	M16-B004	07/12/2016	NaI	Detected	19/08/2017 07:32:00	8.87	21599	2.88E+01	3.69E+00	1.11E+01	yes	01/12/2016	2.93E+01
390	19	Ishibashi_2013_upper	IBS13U	Quercus serrata	sprout	5	2013		2013	forest	M16-B005	07/12/2016	NaI	Detected	19/08/2017 13:32:00	8.34	21599	1.85E+02	6.99E+00	2.10E+01	yes	01/12/2016	1.88E+02
401	20	Ishibashi_2013_lower	IBS13L	Quercus serrata	sprout	1	2013		2013	forest	M16-B006	07/12/2016	NaI	Detected	12/12/2016 21:41:00	9.8	3600	6.05E+02	2.26E+01	6.78E+01	yes	01/12/2016	6.05E+02
402	20	Ishibashi_2013_lower	IBS13L	Quercus serrata	sprout	2	2013		2013	forest	M16-B007	07/12/2016	NaI	Detected	19/08/2017 19:32:00	8.71	21599	2.43E+02	8.09E+00	2.43E+01	yes	01/12/2016	2.47E+02
403	20	Ishibashi_2013_lower	IBS13L	Quercus serrata	sprout	3	2013		2013	forest	M16-B008	07/12/2016	NaI	Detected	20/08/2017 01:32:00	9.4	21599	1.34E+02	5.56E+00	1.67E+01	yes	01/12/2016	1.36E+02
404	20	Ishibashi_2013_lower	IBS13L	Quercus serrata	sprout	4	2013		2013	forest	M16-B009	07/12/2016	NaI	Detected	20/08/2017 07:33:00	8.63	21599	1.34E+02	5.54E+00	1.66E+01	yes	01/12/2016	1.36E+02
405	20	Ishibashi_2013_lower	IBS13L	Quercus serrata	sprout	5	2013		2013	forest	M16-B010	07/12/2016	NaI	Detected	13/12/2016 01:42:00	8.45	3600	1.45E+02	1.20E+01	3.61E+01	yes	01/12/2016	1.45E+02
406	30	Ishibashi_2014_upper	IBS14U	Quercus serrata	sprout	1	2014		2014	forest	M16-B041	07/12/2016	NaI	Detected	21/12/2016 19:23:00	8.57	3600	2.22E+02	1.30E+01	3.89E+01	yes	01/12/2016	2.22E+02
407	30	Ishibashi_2014_upper	IBS14U	Quercus serrata	sprout	2	2014		2014	forest	M16-B042	07/12/2016	NaI	Detected	17/01/2017 07:43:00	8.87	10800	6.76E+01	6.23E+00	1.87E+01	yes	01/12/2016	6.78E+01
408	30	Ishibashi_2014_upper	IBS14U	Quercus serrata	sprout	3	2014		2014	forest	M16-B043	07/12/2016	NaI	Detected	21/12/2016 21:24:00	9.02	3600	1.48E+02	1.19E+01	3.56E+01	yes	01/12/2016	1.48E+02
409	30	Ishibashi_2014_upper	IBS14U	Quercus serrata	sprout	4	2014		2014	forest	M16-B044	07/12/2016	NaI	Detected	21/12/2016 22:24:00	8.46	3600	1.96E+02	1.35E+01	4.04E+01	yes	01/12/2016	1.96E+02
410	30	Ishibashi_2014_upper	IBS14U	Quercus serrata	sprout	5	2014		2014	forest	M16-B045	07/12/2016	NaI	Detected	21/12/2016 23:24:00	7.64	3600	1.13E+02	1.23E+01	3.69E+01	yes	01/12/2016	1.13E+02
421	31	Ishibashi_2014_lower	IBS14L	Quercus serrata	sprout	1	2014		2014	forest	M16-B046	07/12/2016	NaI	Detected	21/12/2016 14:22:00	8.47	3600	1.42E+02	1.16E+01	3.47E+01	yes	01/12/2016	1.42E+02
422	31	Ishibashi_2014_lower	IBS14L	Quercus serrata	sprout	2	2014		2014	forest	M16-B047	07/12/2016	NaI	Detected	21/12/2016 15:22:00	8.87	3600	7.24E+01	1.07E+01	3.20E+01	yes	01/12/2016	7.25E+01
423	31	Ishibashi_2014_lower	IBS14L	Quercus serrata	sprout	3	2014		2014	forest	M16-B048	07/12/2016	NaI	Detected	21/12/2016 16:22:00	8.57	3600	2.93E+02	1.60E+01	4.80E+01	yes	01/12/2016	2.93E+02
424	31	Ishibashi_2014_lower	IBS14L	Quercus serrata	sprout	4	2014		2014	forest	M16-B049	07/12/2016	NaI	Detected	21/12/2016 17:22:00	9.15	3600	1.09E+02	9.88E+00	2.96E+01	yes	01/12/2016	1.09E+02
425	31	Ishibashi_2014_lower	IBS14L	Quercus serrata	sprout	5	2014		2014	forest	M16-B050	07/12/2016	NaI	Detected	18/08/2021 06:38:00	7.64	28799	1.22E+02	5.55E+00	1.66E+01	yes	01/12/2016	1.36E+02
426	33	Tohjomae_2014	TJM14	Quercus serrata	sprout	1	2014		2014	forest	M16-B306	09/03/2017	NaI	Detected	23/03/2017 05:42:00	6.9	3600	2.69E+02	1.98E+01	5.94E+01	yes	01/12/2016	2.71E+02
427	33	Tohjomae_2014	TJM14	Quercus serrata	sprout	2	2014		2014	forest	M16-B307	09/03/2017	NaI	Detected	23/03/2017 06:42:00	7.62	3600	2.76E+02	1.60E+01	4.79E+01	yes	01/12/2016	2.78E+02
428	33	Tohjomae_2014	TJM14	Quercus serrata	sprout	3	2014		2014	forest	M16-B308	09/03/2017	NaI	Detected	23/03/2017 07:43:00	6.85	3600	3.75E+02	2.08E+01	6.23E+01	yes	01/12/2016	3.78E+02
429	33	Tohjomae_2014	TJM14	Quercus serrata	sprout	4	2014		2014	forest	M16-B309	09/03/2017	NaI	Detected	23/03/2017 08:43:00	7.94	3600	1.63E+02	1.41E+01	4.24E+01	yes	01/12/2016	1.64E+02
430	33	Tohjomae_2014	TJM14	Quercus serrata	sprout	5	2014		2014	forest	M16-B310	09/03/2017	NaI	Detected	23/03/2017 09:43:00	7.72	3600	3.80E+02	1.87E+01	5.62E+01	yes	01/12/2016	3.83E+02
431	33	Tohjomae_2014	TJM14	Cerasus jamasakura	sprout	1	2014		2014	forest	M16-B301	09/03/2017	NaI	Detected	23/03/2017 00:40:00	4.54	3600	4.45E+02	2.52E+01	7.56E+01	yes	01/12/2016	4.48E+02
432	33	Tohjomae_2014	TJM14	Cerasus jamasakura	sprout	2	2014		2014	forest	M16-B302	09/03/2017	NaI	Detected	23/03/2017 01:41:00	4.94	3600	2.62E+02	1.98E+01	5.94E+01	yes	01/12/2016	2.64E+02
433	33	Tohjomae_2014	TJM14	Cerasus jamasakura	sprout	3	2014		2014	forest	M16-B303	09/03/2017	NaI	Detected	23/03/2017 02:41:00	5.02	3600	3.46E+02	2.21E+01	6.64E+01	yes	01/12/2016	3.48E+02
434	33	Tohjomae_2014	TJM14	Cerasus jamasakura	sprout	4	2014		2014	forest	M16-B304	09/03/2017	NaI	Detected	23/03/2017 03:41:00	4.89	3600	1.99E+02	1.91E+01	5.73E+01	yes	01/12/2016	2.00E+02
435	33	Tohjomae_2014	TJM14	Cerasus jamasakura	sprout	5	2014		2014	forest	M16-B305	09/03/2017	NaI	Detected	23/03/2017 04:41:00	5.43	3600	4.50E+02	2.43E+01	7.28E+01	yes	01/12/2016	4.53E+02
436	18	Ohdaira_2013	ODR13	Quercus serrata	sprout	1	2013		2013	forest	M16-B061	08/12/2016	NaI	Detected	22/12/2016 10:29:00	9.11	3600	1.62E+02	1.14E+01	3.41E+01	yes	01/12/2016	1.62E+02
437	18	Ohdaira_2013	ODR13	Quercus serrata	sprout	2	2013		2013	forest	M16-B062	08/12/2016	NaI	Detected	22/12/2016 11:29:00	8.36	3600	2.66E+02	1.47E+01	4.41E+01	yes	01/12/2016	2.66E+02
438	18	Ohdaira_2013	ODR13	Quercus serrata	sprout	3	2013		2013	forest	M16-B063	08/12/2016	NaI	Detected	22/12/2016 12:29:00	9.37	3600	4.18E+02	1.81E+01	5.43E+01	yes	01/12/2016	4.19E+02
439	18	Ohdaira_2013	ODR13	Quercus serrata	sprout	4	2013		2013	forest	M16-B064	08/12/2016	NaI	Detected	17/01/2017 05:42:00	7.75	7200	1.14E+02	8.52E+00	2.56E+01	yes	01/12/2016	1.14E+02
440	18	Ohdaira_2013	ODR13	Quercus serrata	sprout	5	2013		2013	forest	M16-B065	09/12/2016	Ge	Detected	29/01/2019 17:05:00	8.88	55056.7	6.34E+01	2.58E+00	4.75E+00	yes	01/12/2016	6.66E+01
446	48	Ohdaira_2016_upper	ODR16U	Quercus serrata	sprout	1	2016		2016	forest	M16-B031	09/12/2016	NaI	Detected	13/12/2016 22:50:00	7.92	3600	1.29E+03	4.18E+01	1.25E+02	yes	01/12/2016	1.29E+03
447	48	Ohdaira_2016_upper	ODR16U	Quercus serrata	sprout	2	2016		2016	forest	M16-B032	09/12/2016	NaI	Detected	13/12/2016 23:50:00	7.94	3600	2.38E+03	6.95E+01	2.09E+02	yes	01/12/2016	2.38E+03
448	48	Ohdaira_2016_upper	ODR16U	Quercus serrata	sprout	3	2016		2016	forest	M16-B033	09/12/2016	NaI	Detected	14/12/2016 00:50:00	7.01	3600	2.26E+03	6.69E+01	2.01E+02	yes	01/12/2016	2.26E+03
449	48	Ohdaira_2016_upper	ODR16U	Quercus serrata	sprout	4	2016		2016	forest	M16-B034	09/12/2016	NaI	Detected	28/08/2021 15:04:00	6.98	21599	2.14E+03	5.64E+01	1.69E+02	yes	01/12/2016	2.39E+03
450	48	Ohdaira_2016_upper	ODR16U	Quercus serrata	sprout	5	2016		2016	forest	M16-B035	09/12/2016	NaI	Detected	14/12/2016 02:51:00	5.79	3600	1.19E+03	4.20E+01	1.26E+02	yes	01/12/2016	1.19E+03
451	49	Ohdaira_2016_lower	ODR16L	Quercus serrata	sprout	1	2016		2016	forest	M16-B056	09/12/2016	NaI	Detected	22/12/2016 05:27:00	5.15	3600	1.93E+02	1.86E+01	5.59E+01	yes	01/12/2016	1.93E+02
452	49	Ohdaira_2016_lower	ODR16L	Quercus serrata	sprout	2	2016		2016	forest	M16-B057	09/12/2016	NaI	Detected	22/12/2016 06:27:00	8.46	3600	4.05E+02	1.91E+01	5.73E+01	yes	01/12/2016	4.06E+02
453	49	Ohdaira_2016_lower	ODR16L	Quercus serrata	sprout	3	2016		2016	forest	M16-B058	09/12/2016	NaI	Detected	22/12/2016 07:27:00	8.68	3600	1.16E+03	3.75E+01	1.12E+02	yes	01/12/2016	1.16E+03
454	49	Ohdaira_2016_lower	ODR16L	Quercus serrata	sprout	4	2016		2016	forest	M16-B059	09/12/2016	NaI	Detected	22/12/2016 08:28:00	6.29	3600	1.72E+02	1.42E+01	4.25E+01	yes	01/12/2016	1.72E+02
455	49	Ohdaira_2016_lower	ODR16L	Quercus serrata	sprout	5	2016		2016	forest	M16-B060	09/12/2016	NaI	Detected	22/12/2016 09:28:00	8.89	3600	7.02E+02	2.55E+01	7.66E+01	yes	01/12/2016	7.03E+02
466	37	Takahashi_2014	TKH14	Quercus serrata	sprout	1	2014		2014	forest	M16-BN06	09/03/2017	NaI	Detected	16/06/2017 15:16:00	7.15	7200	2.50E+02	1.19E+01	3.58E+01	yes	01/12/2016	2.53E+02
467	37	Takahashi_2014	TKH14	Quercus serrata	sprout	2	2014		2014	forest	M16-BN07	09/03/2017	NaI	Detected	16/06/2017 17:16:00	7.55	7200	5.53E+02	1.93E+01	5.79E+01	yes	01/12/2016	5.60E+02
468	37	Takahashi_2014	TKH14	Quercus serrata	sprout	3	2014		2014	forest	M16-BN08	09/03/2017	NaI	Detected	16/06/2017 19:16:00	8.03	7200	5.70E+02	1.93E+01	5.79E+01	yes	01/12/2016	5.77E+02
469	37	Takahashi_2014	TKH14	Quercus serrata	sprout	4	2014		2014	forest	M16-BN09	09/03/2017	NaI	Detected	17/08/2021 22:37:00	7.11	28799	1.75E+02	6.94E+00	2.08E+01	yes	01/12/2016	1.95E+02
470	37	Takahashi_2014	TKH14	Quercus serrata	sprout	5	2014		2014	forest	M16-BN10	09/03/2017	NaI	Detected	16/06/2017 23:17:00	8.05	7200	4.88E+02	1.74E+01	5.21E+01	yes	01/12/2016	4.94E+02
471	37	Takahashi_2014	TKH14	Cerasus jamasakura	sprout	1	2014		2014	forest	M16-BN01	09/03/2017	NaI	Detected	16/06/2017 05:14:00	5.29	7200	3.71E+02	1.74E+01	5.21E+01	yes	01/12/2016	3.76E+02
472	37	Takahashi_2014	TKH14	Cerasus jamasakura	sprout	2	2014		2014	forest	M16-BN02	09/03/2017	NaI	Detected	16/06/2017 07:14:00	4.97	7200	7.77E+02	2.73E+01	8.19E+01	yes	01/12/2016	7.87E+02
473	37	Takahashi_2014	TKH14	Cerasus jamasakura	sprout	3	2014		2014	forest	M16-BN03	09/03/2017	NaI	Detected	16/06/2017 09:14:00	5.16	7200	6.58E+02	2.49E+01	7.47E+01	yes	01/12/2016	6.66E+02
474	37	Takahashi_2014	TKH14	Cerasus jamasakura	sprout	4	2014		2014	forest	M16-BN04	09/03/2017	NaI	Detected	16/06/2017 11:14:00	5.64	7200	6.54E+02	2.41E+01	7.23E+01	yes	01/12/2016	6.62E+02
475	37	Takahashi_2014	TKH14	Cerasus jamasakura	sprout	5	2014		2014	forest	M16-BN05	09/03/2017	NaI	Detected	16/06/2017 13:15:00	5.54	7200	6.01E+02	2.30E+01	6.90E+01	yes	01/12/2016	6.09E+02
476	37	Takahashi_2014	TKH14	Quercus acutissima	sprout	1	2014		2014	forest	M16-B411	09/03/2017	NaI	Detected	06/09/2017 11:37:00	8	4800	1.76E+02	1.18E+01	3.55E+01	yes	01/12/2016	1.79E+02
477	37	Takahashi_2014	TKH14	Quercus acutissima	sprout	2	2014		2014	forest	M16-B412	09/03/2017	NaI	Detected	06/09/2017 12:57:00	7.75	4800	1.60E+02	1.06E+01	3.19E+01	yes	01/12/2016	1.63E+02
478	37	Takahashi_2014	TKH14	Quercus acutissima	sprout	3	2014		2014	forest	M16-B413	09/03/2017	NaI	Detected	18/11/2021 17:41:00	8.04	172795	2.21E+01	1.58E+00	4.74E+00	yes	01/12/2016	2.48E+01
479	37	Takahashi_2014	TKH14	Quercus acutissima	sprout	4	2014		2014	forest	M16-B414	09/03/2017	NaI	Detected	06/09/2017 15:38:00	8.33	4800	1.96E+02	1.15E+01	3.44E+01	yes	01/12/2016	1.99E+02
480	37	Takahashi_2014	TKH14	Quercus acutissima	sprout	5	2014		2014	forest	M16-B415	09/03/2017	NaI	Detected	06/09/2017 16:58:00	8.35	4800	9.96E+01	9.77E+00	2.93E+01	yes	01/12/2016	1.01E+02
481	37	Takahashi_2014	TKH14	Cerasus jamasakura	plantation	1	2014		2014	forest	M16-B406	09/03/2017	NaI	Detected	06/09/2017 04:56:00	6.11	4800	3.08E+02	1.77E+01	5.32E+01	yes	01/12/2016	3.13E+02
482	37	Takahashi_2014	TKH14	Cerasus jamasakura	plantation	2	2014		2014	forest	M16-B407	09/03/2017	NaI	Detected	06/09/2017 06:16:00	5.91	4800	5.84E+02	2.44E+01	7.31E+01	yes	01/12/2016	5.94E+02
483	37	Takahashi_2014	TKH14	Cerasus jamasakura	plantation	3	2014		2014	forest	M16-B408	09/03/2017	NaI	Detected	06/09/2017 07:36:00	6.66	4800	1.20E+02	1.17E+01	3.52E+01	yes	01/12/2016	1.22E+02
484	37	Takahashi_2014	TKH14	Cerasus jamasakura	plantation	4	2014		2014	forest	M16-B409	09/03/2017	NaI	Detected	06/09/2017 08:56:00	6.31	4800	4.40E+02	2.03E+01	6.09E+01	yes	01/12/2016	4.48E+02
485	37	Takahashi_2014	TKH14	Cerasus jamasakura	plantation	5	2014		2014	forest	M16-B410	09/03/2017	NaI	Detected	06/09/2017 10:16:00	6.56	4800	1.67E+03	5.06E+01	1.52E+02	yes	01/12/2016	1.70E+03
486	28	Ohkubo_2014_upper	OKB14U	Quercus serrata	sprout	1	2014		2014	forest	M16-B021	05/12/2016	NaI	Detected	21/08/2017 17:35:00	8.15	14400	2.32E+02	8.89E+00	2.67E+01	yes	01/12/2016	2.36E+02
487	28	Ohkubo_2014_upper	OKB14U	Quercus serrata	sprout	2	2014		2014	forest	M16-B022	05/12/2016	NaI	Detected	16/01/2017 23:41:00	8.72	7200	1.06E+02	7.24E+00	2.17E+01	yes	01/12/2016	1.06E+02
488	28	Ohkubo_2014_upper	OKB14U	Quercus serrata	sprout	3	2014		2014	forest	M16-B023	05/12/2016	NaI	Detected	13/12/2016 14:47:00	8.43	3600	2.25E+02	1.40E+01	4.19E+01	yes	01/12/2016	2.25E+02
489	28	Ohkubo_2014_upper	OKB14U	Quercus serrata	sprout	4	2014		2014	forest	M16-B024	05/12/2016	NaI	Detected	13/12/2016 15:47:00	8.34	3600	7.35E+02	2.72E+01	8.16E+01	yes	01/12/2016	7.36E+02
490	28	Ohkubo_2014_upper	OKB14U	Quercus serrata	sprout	5	2014		2014	forest	M16-B025	05/12/2016	NaI	Detected	13/12/2016 16:47:00	6.76	3600	4.46E+02	2.12E+01	6.36E+01	yes	01/12/2016	4.46E+02
491	28	Ohkubo_2014_upper	OKB14U	Cerasus jamasakura	sprout	1	2014		2014	forest	M16-B436	05/12/2016	NaI	Detected	07/09/2017 14:24:00	5.73	4800	1.65E+02	1.34E+01	4.02E+01	yes	01/12/2016	1.68E+02
492	28	Ohkubo_2014_upper	OKB14U	Cerasus jamasakura	sprout	2	2014		2014	forest	M16-B437	05/12/2016	NaI	Detected	07/09/2017 15:44:00	6.06	4800	1.98E+02	1.59E+01	4.78E+01	yes	01/12/2016	2.02E+02
493	28	Ohkubo_2014_upper	OKB14U	Cerasus jamasakura	sprout	3	2014		2014	forest	M16-B438	05/12/2016	NaI	Detected	07/09/2017 17:05:00	5.69	4800	1.08E+02	1.37E+01	4.11E+01	yes	01/12/2016	1.10E+02
494	28	Ohkubo_2014_upper	OKB14U	Cerasus jamasakura	sprout	4	2014		2014	forest	M16-B439	05/12/2016	NaI	Detected	07/09/2017 18:25:00	11.24	4800	4.47E+01	6.47E+00	1.94E+01	yes	01/12/2016	4.55E+01
495	28	Ohkubo_2014_upper	OKB14U	Cerasus jamasakura	sprout	5	2014		2014	forest	M16-B440	05/12/2016	NaI	Detected	07/09/2017 19:45:00	5.28	4800	1.03E+02	1.43E+01	4.29E+01	yes	01/12/2016	1.05E+02
496	28	Ohkubo_2014_upper	OKB14U	Cerasus jamasakura	plantation	1	2014		2014	forest	M16-B431	05/12/2016	NaI	Detected	08/09/2017 17:44:00	5.94	7200	1.01E+02	1.28E+01	3.84E+01	yes	01/12/2016	1.03E+02
497	28	Ohkubo_2014_upper	OKB14U	Cerasus jamasakura	plantation	2	2014		2014	forest	M16-B432	05/12/2016	Ge	Detected	05/02/2018 14:03:00	4.24	7995.2	1.74E+02	1.73E+01	3.32E+01	yes	01/12/2016	1.79E+02
498	28	Ohkubo_2014_upper	OKB14U	Cerasus jamasakura	plantation	3	2014		2014	forest	M16-B433	05/12/2016	Ge	Detected	05/02/2018 16:44:00	3.89	59496.3	6.20E+01	4.39E+00	1.05E+01	yes	01/12/2016	6.37E+01
499	28	Ohkubo_2014_upper	OKB14U	Cerasus jamasakura	plantation	4	2014		2014	forest	M16-B434	05/12/2016	NaI	Detected	08/09/2017 23:45:00	6.01	7200	4.34E+01	7.55E+00	2.26E+01	yes	01/12/2016	4.42E+01
500	28	Ohkubo_2014_upper	OKB14U	Cerasus jamasakura	plantation	5	2014		2014	forest	M16-B435	05/12/2016	Ge	Detected	05/02/2018 20:34:00	4.21	45755	6.30E+01	4.55E+00	1.05E+01	yes	01/12/2016	6.47E+01
506	29	Ohkubo_2014_lower	OKB14L	Quercus serrata	sprout	1	2014		2014	forest	M16-B026	05/12/2016	NaI	Detected	13/12/2016 17:48:00	8.16	3600	3.58E+02	1.77E+01	5.32E+01	yes	01/12/2016	3.58E+02
507	29	Ohkubo_2014_lower	OKB14L	Quercus serrata	sprout	2	2014		2014	forest	M16-B027	05/12/2016	NaI	Detected	13/12/2016 18:48:00	7.98	3600	5.70E+02	2.32E+01	6.96E+01	yes	01/12/2016	5.70E+02
508	29	Ohkubo_2014_lower	OKB14L	Quercus serrata	sprout	3	2014		2014	forest	M16-B028	05/12/2016	NaI	Detected	13/12/2016 19:49:00	7.65	3600	3.71E+02	1.79E+01	5.36E+01	yes	01/12/2016	3.71E+02
509	29	Ohkubo_2014_lower	OKB14L	Quercus serrata	sprout	4	2014		2014	forest	M16-B029	05/12/2016	NaI	Detected	13/12/2016 20:49:00	8.53	3600	2.73E+02	1.58E+01	4.73E+01	yes	01/12/2016	2.73E+02
510	29	Ohkubo_2014_lower	OKB14L	Quercus serrata	sprout	5	2014		2014	forest	M16-B030	05/12/2016	NaI	Detected	13/12/2016 21:49:00	8.6	3600	1.97E+02	1.34E+01	4.03E+01	yes	01/12/2016	1.97E+02
511	34	Tochinokizawa_2014	TCZ14	Quercus serrata	sprout	1	2014		2014	forest	M16-B251	09/03/2017	NaI	Detected	25/03/2017 10:31:00	8.24	3600	2.68E+02	1.49E+01	4.48E+01	yes	01/12/2016	2.70E+02
512	34	Tochinokizawa_2014	TCZ14	Quercus serrata	sprout	2	2014		2014	forest	M16-B252	09/03/2017	NaI	Detected	25/03/2017 11:31:00	8.28	3600	3.16E+02	1.59E+01	4.76E+01	yes	01/12/2016	3.18E+02
513	34	Tochinokizawa_2014	TCZ14	Quercus serrata	sprout	3	2014		2014	forest	M16-B253	09/03/2017	NaI	Detected	25/03/2017 12:31:00	8.86	3600	2.77E+02	1.55E+01	4.64E+01	yes	01/12/2016	2.79E+02
514	34	Tochinokizawa_2014	TCZ14	Quercus serrata	sprout	4	2014		2014	forest	M16-B254	09/03/2017	NaI	Detected	08/05/2017 02:00:00	7.97	21599	2.83E+02	9.51E+00	2.85E+01	yes	01/12/2016	2.86E+02
515	34	Tochinokizawa_2014	TCZ14	Quercus serrata	sprout	5	2014		2014	forest	M16-B255	09/03/2017	NaI	Detected	25/03/2017 14:32:00	8.6	3600	2.76E+02	1.48E+01	4.44E+01	yes	01/12/2016	2.78E+02
516	34	Tochinokizawa_2014	TCZ14	Cerasus jamasakura	sprout	1	2014		2014	forest	M16-B256	09/03/2017	NaI	Detected	25/03/2017 15:33:00	5.9	3600	1.54E+02	1.79E+01	5.37E+01	yes	01/12/2016	1.55E+02
517	34	Tochinokizawa_2014	TCZ14	Cerasus jamasakura	sprout	2	2014		2014	forest	M16-B257	09/03/2017	NaI	Detected	25/03/2017 16:33:00	5.88	3600	1.93E+02	1.61E+01	4.82E+01	yes	01/12/2016	1.94E+02
518	34	Tochinokizawa_2014	TCZ14	Cerasus jamasakura	sprout	3	2014		2014	forest	M16-B258	09/03/2017	NaI	Detected	25/03/2017 17:33:00	6.13	3600	5.59E+02	2.68E+01	8.05E+01	yes	01/12/2016	5.63E+02
519	34	Tochinokizawa_2014	TCZ14	Cerasus jamasakura	sprout	4	2014		2014	forest	M16-B259	09/03/2017	NaI	Detected	25/03/2017 18:33:00	5.97	3600	9.78E+01	1.27E+01	3.80E+01	yes	01/12/2016	9.85E+01
520	34	Tochinokizawa_2014	TCZ14	Cerasus jamasakura	sprout	5	2014		2014	forest	M16-B260	09/03/2017	NaI	Detected	25/03/2017 19:34:00	6.39	3600	1.25E+02	1.42E+01	4.26E+01	yes	01/12/2016	1.26E+02
526	54	Keiseidani_2016_front	KSD16F	Quercus serrata	sprout	1	2016		2016	forest	M16-B261	09/03/2017	NaI	Detected	26/03/2017 01:36:00	7.04	3600	9.82E+02	3.45E+01	1.03E+02	yes	01/12/2016	9.89E+02
527	54	Keiseidani_2016_front	KSD16F	Quercus serrata	sprout	2	2016		2016	forest	M16-B262	09/03/2017	NaI	Detected	26/03/2017 02:36:00	7.35	3600	8.59E+02	3.09E+01	9.27E+01	yes	01/12/2016	8.65E+02
528	54	Keiseidani_2016_front	KSD16F	Quercus serrata	sprout	3	2016		2016	forest	M16-B263	09/03/2017	NaI	Detected	26/03/2017 03:36:00	7.85	3600	1.07E+03	3.60E+01	1.08E+02	yes	01/12/2016	1.08E+03
529	54	Keiseidani_2016_front	KSD16F	Quercus serrata	sprout	4	2016		2016	forest	M16-B264	09/03/2017	NaI	Detected	26/03/2017 04:37:00	7.23	3600	1.53E+03	4.85E+01	1.45E+02	yes	01/12/2016	1.54E+03
530	54	Keiseidani_2016_front	KSD16F	Quercus serrata	sprout	5	2016		2016	forest	M16-B265	09/03/2017	NaI	Detected	26/03/2017 05:37:00	7.31	3600	3.92E+02	1.97E+01	5.92E+01	yes	01/12/2016	3.95E+02
531	54	Keiseidani_2016_front	KSD16F	Cerasus jamasakura	sprout	1	2016		2016	forest	M16-B266	09/03/2017	NaI	Detected	25/03/2017 20:34:00	5.03	3600	1.32E+02	1.63E+01	4.89E+01	yes	01/12/2016	1.33E+02
532	54	Keiseidani_2016_front	KSD16F	Cerasus jamasakura	sprout	2	2016		2016	forest	M16-B267	09/03/2017	NaI	Detected	25/03/2017 21:34:00	4.92	3600	2.37E+02	2.04E+01	6.13E+01	yes	01/12/2016	2.39E+02
533	54	Keiseidani_2016_front	KSD16F	Cerasus jamasakura	sprout	3	2016		2016	forest	M16-B268	09/03/2017	NaI	Detected	25/03/2017 22:35:00	5.56	3600	3.37E+02	2.09E+01	6.27E+01	yes	01/12/2016	3.39E+02
534	54	Keiseidani_2016_front	KSD16F	Cerasus jamasakura	sprout	4	2016		2016	forest	M16-B269	09/03/2017	NaI	Detected	25/03/2017 23:35:00	5.17	3600	1.83E+02	1.61E+01	4.83E+01	yes	01/12/2016	1.84E+02
535	54	Keiseidani_2016_front	KSD16F	Cerasus jamasakura	sprout	5	2016		2016	forest	M16-B270	09/03/2017	NaI	Detected	26/03/2017 00:35:00	5.62	3600	3.15E+02	1.95E+01	5.84E+01	yes	01/12/2016	3.17E+02
536	53	Keiseidani_2016_back	KSD16B	Quercus serrata	sprout	1	2016		2016	forest	M16-B281	09/03/2017	NaI	Detected	26/03/2017 14:13:00	7.01	1800	1.62E+02	2.48E+01	7.44E+01	yes	01/12/2016	1.63E+02
537	53	Keiseidani_2016_back	KSD16B	Quercus serrata	sprout	2	2016		2016	forest	M16-B282	09/03/2017	NaI	Detected	26/03/2017 14:43:00	6.58	1800	5.99E+02	3.07E+01	9.22E+01	yes	01/12/2016	6.03E+02
538	53	Keiseidani_2016_back	KSD16B	Quercus serrata	sprout	3	2016		2016	forest	M16-B283	09/03/2017	NaI	Detected	26/03/2017 15:14:00	7.52	1800	5.63E+02	3.07E+01	9.21E+01	yes	01/12/2016	5.67E+02
539	53	Keiseidani_2016_back	KSD16B	Quercus serrata	sprout	4	2016		2016	forest	M16-B284	09/03/2017	NaI	Detected	26/03/2017 15:44:00	7.69	1800	4.23E+02	2.54E+01	7.63E+01	yes	01/12/2016	4.26E+02
540	53	Keiseidani_2016_back	KSD16B	Quercus serrata	sprout	5	2016		2016	forest	M16-B285	09/03/2017	NaI	Detected	26/03/2017 16:14:00	7.25	1800	3.01E+02	2.43E+01	7.29E+01	yes	01/12/2016	3.03E+02
541	53	Keiseidani_2016_back	KSD16B	Cerasus jamasakura	sprout	1	2016		2016	forest	M16-B276	09/03/2017	NaI	Detected	18/08/2021 14:38:00	5.28	28799	6.42E+01	5.74E+00	1.72E+01	yes	01/12/2016	7.15E+01
542	53	Keiseidani_2016_back	KSD16B	Cerasus jamasakura	sprout	2	2016		2016	forest	M16-B277	09/03/2017	NaI	Detected	26/03/2017 12:12:00	5.57	1800	2.20E+02	3.03E+01	9.09E+01	yes	01/12/2016	2.22E+02
543	53	Keiseidani_2016_back	KSD16B	Cerasus jamasakura	sprout	3	2016		2016	forest	M16-B278	09/03/2017	NaI	Detected	26/03/2017 12:42:00	5.44	1800	1.38E+02	1.90E+01	5.71E+01	yes	01/12/2016	1.39E+02
544	53	Keiseidani_2016_back	KSD16B	Cerasus jamasakura	sprout	4	2016		2016	forest	M16-B279	09/03/2017	NaI	Detected	26/03/2017 13:12:00	5.41	1800	1.29E+02	2.13E+01	6.40E+01	yes	01/12/2016	1.30E+02
545	53	Keiseidani_2016_back	KSD16B	Cerasus jamasakura	sprout	5	2016		2016	forest	M16-B280	09/03/2017	NaI	Detected	26/03/2017 13:42:00	5.26	1800	2.15E+02	2.82E+01	8.47E+01	yes	01/12/2016	2.17E+02
546	53	Keiseidani_2016_back	KSD16B	Castanea crenata	sprout	1	2016		2016	forest	M16-B271	09/03/2017	NaI	Detected	26/03/2017 09:10:00	7.02	1800	2.97E+02	2.66E+01	7.99E+01	yes	01/12/2016	2.99E+02
547	53	Keiseidani_2016_back	KSD16B	Castanea crenata	sprout	2	2016		2016	forest	M16-B272	09/03/2017	NaI	Detected	26/03/2017 09:40:00	7.24	1800	1.28E+02	1.81E+01	5.44E+01	yes	01/12/2016	1.29E+02
548	53	Keiseidani_2016_back	KSD16B	Castanea crenata	sprout	3	2016		2016	forest	M16-B273	09/03/2017	NaI	Detected	26/03/2017 10:10:00	6.78	1800	9.84E+02	4.28E+01	1.29E+02	yes	01/12/2016	9.91E+02
549	53	Keiseidani_2016_back	KSD16B	Castanea crenata	sprout	4	2016		2016	forest	M16-B274	09/03/2017	NaI	Detected	26/03/2017 10:40:00	7.95	1800	7.31E+02	3.37E+01	1.01E+02	yes	01/12/2016	7.36E+02
550	53	Keiseidani_2016_back	KSD16B	Castanea crenata	sprout	5	2016		2016	forest	M16-B275	09/03/2017	NaI	Detected	26/03/2017 11:11:00	7.86	1800	1.21E+02	1.97E+01	5.92E+01	yes	01/12/2016	1.22E+02
551	25	Kamiyashiki_2013	KAM13	Castanea crenata	plantation	1		2013	2013	wilderness	M16-B076	05/12/2016	Ge	Detected	14/08/2017 09:56:00	7.85	86400	5.54E+00	1.38E+00	4.05E+00	yes	01/12/2016	5.63E+00
552	25	Kamiyashiki_2013	KAM13	Castanea crenata	plantation	2		2013	2013	wilderness	M16-B077	05/12/2016	Ge	N.D.	14/08/2017 09:57:00	7.88	86400	<DL		4.47E+00		01/12/2016	<DL
553	25	Kamiyashiki_2013	KAM13	Castanea crenata	plantation	3		2013	2013	wilderness	M16-B078	05/12/2016	NaI	N.D.	17/10/2021 17:36:00	5.68	172795	<DL		6.00E-01		01/12/2016	<DL
554	25	Kamiyashiki_2013	KAM13	Castanea crenata	plantation	4		2013	2013	wilderness	M16-B079	05/12/2016	NaI	N.D.	19/10/2021 17:36:00	7.51	172795	<DL		3.00E-02		01/12/2016	<DL
555	25	Kamiyashiki_2013	KAM13	Castanea crenata	plantation	5		2013	2013	wilderness	M16-B080	05/12/2016	NaI	N.D.	21/10/2021 17:37:00	4.5	172795	<DL		6.30E-01		01/12/2016	<DL
559	17	Maeharazawa_2012_2	MHZ122	Quercus acutissima	sprout	1	2012		2012	former field	M16-B118	09/12/2016	NaI	Detected	16/02/2017 19:27:00	8.07	7200	5.50E+01	6.35E+00	1.90E+01	yes	01/12/2016	5.53E+01
560	17	Maeharazawa_2012_2	MHZ122	Quercus acutissima	sprout	2	2012		2012	former field	M16-B119	09/12/2016	NaI	Detected	16/02/2017 21:27:00	7.89	7200	4.53E+01	8.39E+00	2.52E+01	yes	01/12/2016	4.55E+01
561	17	Maeharazawa_2012_2	MHZ122	Quercus acutissima	sprout	3	2012		2012	former field	M16-B456	09/12/2016	NaI	Detected	09/09/2017 21:12:00	7.23	7200	1.38E+02	9.78E+00	2.93E+01	yes	01/12/2016	1.40E+02
